# Supplementary material for: Crystal structure of 4,4′-bipyridine-1,1’-diium naphthalene-2,6-di­sulfonate dihydrate
Source: Acta Crystallogr Sect E Struct Rep Online. 2014 Aug 9;70(Pt 9):o989–90. doi: 10.1107/S160053681401784X (PMC4186165; doi:10.1107/S160053681401784X)
Supplement: Supplementary file 1 [file e-70-0o989-sup1.cif]

##############################################################################
#                                                                            #
# This CIF contains the data in a paper accepted for publication in          #
# Acta Crystallographica Section E. It conforms to the requirements of       #
# Notes for Authors for Acta Crystallographica Section E, and has been       #
# peer reviewed under the auspices of the IUCr Commission on Journals.       #
#                                                                            #
# Full details of the Crystallographic Information File format               #
# are given in the paper "The Crystallographic Information File (CIF):       #
# a New Standard Archive File for Crystallography" by S. R. Hall, F. H.      #
# Allen and I. D. Brown [Acta Cryst. (1991), A47, 655-685].                  #
#                                                                            #
# The current version of the core CIF dictionary is obtainable from          #
# ftp://ftp.iucr.org/pub/cif_core.dic.                                       #
#                                                                            #
# Software is freely available for graphical display of the structure(s)     #
# in this CIF. For information consult the CIF software page                 #
# http://www.iucr.org/resources/cif/software.                                #
#                                                                            #
# This file may be used for bona fide research purposes within the           #
# scientific community so long as proper attribution is given to the journal # 
# article from which it was obtained.                                        #
#                                                                            #
##############################################################################
data_global
_audit_creation_method     'SHELXL--97'
_journal_date_recd_electronic     2014-07-24
_journal_date_accepted     2014-08-02
_journal_name_full     'Acta Crystallographica, Section E'
_journal_year     2014
_journal_volume     70
_journal_issue      9
_journal_page_first     o989
_journal_page_last     o990
_journal_paper_category     HO
_journal_paper_doi     10.1107/S160053681401784X
_journal_coeditor_code     SU2764
_publ_contact_author_name     'Professor M. Sar\?i'
_publ_contact_author_address
;
Gazi University
Department of Physics Education
Be\,sevler 06500 Ankara,
Turkey
;
_publ_contact_author_email     msari@gazi.edu.tr
_publ_contact_author_fax     '+90-312-2028251'
_publ_contact_author_phone     '+90-312-2028387'
_publ_section_title
;
Crystal structure of 4,4'-bipyridine-1,1'-diium naphthalene-2,6-disulfonate
dihydrate
;
_publ_section_title_footnote     .
loop_
    _publ_author_name
    _publ_author_footnote
    _publ_author_address
    'Sabri \,Cevik' .
;
Department of Chemistry,
Faculty of Sciences,
Afyon Kocatepe University,
03200 Afyonkarahisar,
Turkey
;
    'Musa Sar\?i' .
;
Gazi University
Department of Physics Education
Be\,sevler 06500 Ankara,
Turkey
;
    'Murat Sar\?i' .
;
Department of Chemistry,
Faculty of Sciences,
Afyon Kocatepe University,
03200 Afyonkarahisar,
Turkey
;
    'Tuncay Tun\,c' .
;
Aksaray University,
Faculty of Education,
68100 Aksaray,
Turkey
;
_publ_section_synopsis
;
In the hydrated molecular organic salt, 4,4'-bipyridine-1,1'-diium
naphthalene-2,6-disulfonate dihydrate, the anions and cations stack
alternately along the <i>a</i> axis with \p--\p interactions. The anions are
linked <i>via</i> O---H...O(sulfonate) hydrogen bonds involving two
inversion-related water molecules, forming chains along [10\=1] which are
bridged by bifurcated N---H...(O,O) hydrogen bonds, forming a
three-dimensional framework structure.
;
data_I
_database_code_depnum_ccdc_archive 'CCDC 1006095'
_audit_creation_method     SHELXL-2013
_chemical_name_systematic
;
4,4'-Bipyridine-1,1'-diium naphthalene-2,6-disulfonate dihydrate
;
_chemical_name_common     ?
_chemical_formula_moiety     'C10 H10 N2 2+, C10 H6 O6 S2 2-, 2(H2 O)'
_chemical_formula_sum     'C20 H20 N2 O8 S2'
_chemical_formula_iupac     'C10 H10 N2 2+, C10 H6 O6 S2 2-, 2H2 O'
_chemical_formula_weight     480.50
_chemical_melting_point     ?
_shelx_space_group_comment
;
The symmetry employed for this shelxl refinement is uniquely defined
by the following loop, which should always be used as a source of
symmetry information in preference to the above space-group names.
They are only intended as comments.
;
_space_group_crystal_system     monoclinic
_space_group_name_H-M_alt     'P 21/n'
_space_group_name_Hall     '-P 2yn'
loop_
    _space_group_symop_operation_xyz
    'x, y, z'
    '-x+1/2, y+1/2, -z+1/2'
    '-x, -y, -z'
    'x-1/2, -y-1/2, z-1/2'
_cell_length_a     7.4022(2)
_cell_length_b     10.9390(3)
_cell_length_c     12.6500(4)
_cell_angle_alpha     90
_cell_angle_beta     99.9080(10)
_cell_angle_gamma     90
_cell_volume     1009.03(5)
_cell_formula_units_Z     2
_cell_measurement_reflns_used     39513
_cell_measurement_theta_min     2.48
_cell_measurement_theta_max     28.53
_cell_measurement_temperature     296(2)
_cell_special_details
;
;
_exptl_crystal_description     'plate'
_exptl_crystal_colour     'colourless'
_exptl_crystal_size_max     0.35
_exptl_crystal_size_mid     0.24
_exptl_crystal_size_min     0.15
_exptl_crystal_density_diffrn     1.581
_exptl_crystal_density_meas     ?
_exptl_crystal_density_method     ?
_exptl_crystal_F_000     500
_exptl_absorpt_coefficient_mu     0.318
_exptl_absorpt_correction_type     multi-scan
_exptl_absorpt_process_details     '(SADABS; Bruker, 2012)'
_shelx_estimated_absorpt_T_min     ?
_shelx_estimated_absorpt_T_max     ?
_exptl_absorpt_correction_T_min     0.912
_exptl_absorpt_correction_T_max     0.953
_exptl_special_details     ?
_diffrn_ambient_temperature     296(2)
_diffrn_radiation_type     'Mo K\a'
_diffrn_radiation_wavelength     0.71073
_diffrn_radiation_monochromator     'mirror'
_diffrn_measurement_device_type     'Bruker SMART BREEZE CCD'
_diffrn_measurement_device     '2-circle goniometer'
_diffrn_measurement_method     '\w-scans'
_diffrn_detector_area_resol_mean     ?
_diffrn_reflns_number     39553
_diffrn_reflns_av_R_equivalents     0.0326
_diffrn_reflns_av_sigmaI/netI     0.0111
_diffrn_reflns_theta_min     2.48
_diffrn_reflns_theta_max     28.53
_diffrn_reflns_theta_full     28.53
_diffrn_measured_fraction_theta_max     0.998
_diffrn_measured_fraction_theta_full     0.999
_diffrn_reflns_limit_h_min     -9
_diffrn_reflns_limit_h_max     9
_diffrn_reflns_limit_k_min     -14
_diffrn_reflns_limit_k_max     14
_diffrn_reflns_limit_l_min     -16
_diffrn_reflns_limit_l_max     16
_refine_special_details     ?
_reflns_number_total     2551
_reflns_number_gt     2340
_reflns_threshold_expression     I>2\s(I)
_refine_ls_structure_factor_coef     Fsqd
_refine_ls_matrix_type     full
_refine_ls_R_factor_all     0.0379
_refine_ls_R_factor_gt     0.0349
_refine_ls_wR_factor_gt     0.0997
_refine_ls_wR_factor_ref     0.1032
_refine_ls_goodness_of_fit_ref     1.038
_refine_ls_restrained_S_all     1.038
_refine_ls_number_reflns     2551
_refine_ls_number_parameters     153
_refine_ls_number_restraints     0
_refine_ls_hydrogen_treatment     mixed
_refine_ls_weighting_scheme     calc
_refine_ls_weighting_details
              'w=1/[\s^2^(Fo^2^)+(0.0614P)^2^+0.3867P] where P=(Fo^2^+2Fc^2^)/3'
_atom_sites_solution_hydrogens     mixed
_atom_sites_solution_primary     direct
_atom_sites_solution_secondary     difmap
_refine_ls_shift/su_max     0.000
_refine_ls_shift/su_mean     0.000
_refine_diff_density_max     0.412
_refine_diff_density_min     -0.233
_refine_ls_extinction_method     none
_refine_ls_extinction_coef     .
loop_
    _atom_type_symbol
    _atom_type_description
    _atom_type_scat_dispersion_real
    _atom_type_scat_dispersion_imag
    _atom_type_scat_source
    'C' 'C' 0.0033 0.0016
                         'International Tables Vol C Tables 4.2.6.8 and 6.1.1.4'
    'H' 'H' 0.0000 0.0000
                         'International Tables Vol C Tables 4.2.6.8 and 6.1.1.4'
    'N' 'N' 0.0061 0.0033
                         'International Tables Vol C Tables 4.2.6.8 and 6.1.1.4'
    'O' 'O' 0.0106 0.0060
                         'International Tables Vol C Tables 4.2.6.8 and 6.1.1.4'
    'S' 'S' 0.1246 0.1234
                         'International Tables Vol C Tables 4.2.6.8 and 6.1.1.4'
_computing_data_collection     'APEX2 (Bruker, 2012)'
_computing_cell_refinement     'APEX2 and SAINT (Bruker, 2012)'
_computing_data_reduction     'SAINT (Bruker, 2012)'
_computing_structure_solution     'SHELXS97 (Sheldrick, 2008)'
_computing_structure_refinement     'SHELXL2013 (Sheldrick, 2008)'
_computing_molecular_graphics
                  'ORTEP-3 for Windows (Farrugia, 2012) and PLATON (Spek, 2009)'
_computing_publication_material
                          'SHELXL2013 (Sheldrick, 2008) and PLATON (Spek, 2009)'
loop_
    _atom_site_type_symbol
    _atom_site_label
    _atom_site_fract_x
    _atom_site_fract_y
    _atom_site_fract_z
    _atom_site_U_iso_or_equiv
    _atom_site_adp_type
    _atom_site_calc_flag
    _atom_site_occupancy
    _atom_site_disorder_assembly
    _atom_site_disorder_group
    S S1 0.21510(4) -0.06706(3) 0.18311(2) 0.02743(12) Uani d 1 . .
    O O1 0.14850(17) 0.05494(9) 0.15242(9) 0.0398(3) Uani d 1 . .
    O O2 0.06807(15) -0.14963(10) 0.19836(9) 0.0421(3) Uani d 1 . .
    O O3 0.33036(17) -0.11776(14) 0.11235(9) 0.0513(3) Uani d 1 . .
    C C1 0.55029(19) 0.16047(12) 0.64530(11) 0.0305(3) Uani d 1 . .
    H H1 0.5516 0.2306 0.6870 0.037 Uiso calc 1 . .
    C C2 0.45657(18) 0.15973(11) 0.54200(10) 0.0291(3) Uani d 1 . .
    H H2 0.3943 0.2295 0.5138 0.035 Uiso calc 1 . .
    C C3 0.45389(16) 0.05348(10) 0.47790(10) 0.0230(2) Uani d 1 . .
    C C4 0.35783(17) 0.05061(11) 0.37022(10) 0.0254(2) Uani d 1 . .
    H H4 0.2972 0.1200 0.3400 0.030 Uiso calc 1 . .
    C C5 0.35503(17) -0.05470(11) 0.31137(10) 0.0254(3) Uani d 1 . .
    N N1 0.30960(19) 0.21624(13) 0.91922(12) 0.0454(3) Uani d 1 . .
    H H3 0.2627 0.1463 0.8994 0.054 Uiso d 1 . .
    C C6 0.46027(17) 0.43924(12) 0.98236(11) 0.0282(3) Uani d 1 . .
    C C7 0.3717(2) 0.41942(15) 0.87696(13) 0.0412(3) Uani d 1 . .
    H H7 0.3633 0.4821 0.8267 0.049 Uiso calc 1 . .
    C C8 0.2972(2) 0.30668(18) 0.84798(14) 0.0493(4) Uani d 1 . .
    H H8 0.2375 0.2935 0.7780 0.059 Uiso calc 1 . .
    C C10 0.3922(3) 0.23110(15) 1.01926(15) 0.0479(4) Uani d 1 . .
    H H10 0.3989 0.1662 1.0673 0.057 Uiso calc 1 . .
    C C11 0.4686(2) 0.34212(14) 1.05306(12) 0.0398(3) Uani d 1 . .
    H H11 0.5261 0.3519 1.1239 0.048 Uiso calc 1 . .
    O O1W 0.23786(19) 0.96590(12) 0.89658(11) 0.0447(3) Uani d 1 . .
    H H1A 0.126(4) 0.958(2) 0.8846(19) 0.058(7) Uiso d 1 . .
    H H1B 0.275(3) 0.940(2) 0.957(2) 0.061(7) Uiso d 1 . .
loop_
    _atom_site_aniso_label
    _atom_site_aniso_U_11
    _atom_site_aniso_U_22
    _atom_site_aniso_U_33
    _atom_site_aniso_U_12
    _atom_site_aniso_U_13
    _atom_site_aniso_U_23
    S1 0.03049(19) 0.02730(19) 0.02227(18) -0.00197(11) -0.00176(12)
                                                                    -0.00094(10)
    O1 0.0471(6) 0.0292(5) 0.0372(6) -0.0022(4) -0.0096(5) 0.0062(4)
    O2 0.0435(6) 0.0385(6) 0.0391(6) -0.0158(4) -0.0076(4) 0.0034(4)
    O3 0.0470(7) 0.0765(9) 0.0290(5) 0.0134(6) 0.0025(5) -0.0100(5)
    C1 0.0381(7) 0.0221(6) 0.0293(6) 0.0007(5) 0.0005(5) -0.0037(5)
    C2 0.0352(6) 0.0200(5) 0.0301(6) 0.0036(5) -0.0003(5) 0.0002(5)
    C3 0.0241(5) 0.0198(5) 0.0246(6) -0.0009(4) 0.0024(4) 0.0014(4)
    C4 0.0269(6) 0.0217(5) 0.0259(6) -0.0003(4) 0.0002(4) 0.0024(4)
    C5 0.0270(6) 0.0258(6) 0.0219(6) -0.0028(4) 0.0001(4) 0.0006(4)
    N1 0.0439(7) 0.0390(7) 0.0573(8) -0.0149(6) 0.0200(6) -0.0172(6)
    C6 0.0250(6) 0.0320(7) 0.0291(6) -0.0030(5) 0.0085(5) -0.0050(5)
    C7 0.0474(9) 0.0421(8) 0.0324(7) -0.0079(6) 0.0019(6) -0.0050(6)
    C8 0.0510(9) 0.0537(10) 0.0417(8) -0.0144(8) 0.0037(7) -0.0167(7)
    C10 0.0582(10) 0.0366(8) 0.0531(10) -0.0097(7) 0.0217(8) 0.0011(7)
    C11 0.0468(8) 0.0393(8) 0.0336(7) -0.0079(6) 0.0081(6) 0.0003(6)
    O1W 0.0425(7) 0.0486(7) 0.0417(7) -0.0014(5) 0.0037(5) 0.0042(5)
_geom_special_details
;
 All esds (except the esd in the dihedral angle between two l.s. planes)
 are estimated using the full covariance matrix.  The cell esds are taken
 into account individually in the estimation of esds in distances, angles
 and torsion angles; correlations between esds in cell parameters are only
 used when they are defined by crystal symmetry.  An approximate (isotropic)
 treatment of cell esds is used for estimating esds involving l.s. planes.
;
loop_
    _geom_bond_atom_site_label_1
    _geom_bond_atom_site_label_2
    _geom_bond_site_symmetry_2
    _geom_bond_distance
    _geom_bond_publ_flag
    S1 O3 . 1.4489(12) ?
    S1 O1 . 1.4523(11) ?
    S1 O2 . 1.4525(11) ?
    S1 C5 . 1.7735(12) ?
    C1 C2 . 1.3700(18) ?
    C1 C5 3_656 1.4136(17) ?
    C1 H1 . 0.9300 ?
    C2 C3 . 1.4154(17) ?
    C2 H2 . 0.9300 ?
    C3 C3 3_656 1.420(2) ?
    C3 C4 . 1.4244(17) ?
    C4 C5 . 1.3698(17) ?
    C4 H4 . 0.9300 ?
    C5 C1 3_656 1.4135(17) ?
    N1 C10 . 1.317(2) ?
    N1 C8 . 1.331(3) ?
    N1 H3 . 0.8595 ?
    C6 C11 . 1.383(2) ?
    C6 C7 . 1.398(2) ?
    C6 C6 3_667 1.491(2) ?
    C7 C8 . 1.375(2) ?
    C7 H7 . 0.9300 ?
    C8 H8 . 0.9300 ?
    C10 C11 . 1.376(2) ?
    C10 H10 . 0.9300 ?
    C11 H11 . 0.9300 ?
    O1W H1A . 0.82(3) ?
    O1W H1B . 0.82(3) ?
loop_
    _geom_angle_atom_site_label_1
    _geom_angle_atom_site_label_2
    _geom_angle_atom_site_label_3
    _geom_angle_site_symmetry_1
    _geom_angle_site_symmetry_3
    _geom_angle
    _geom_angle_publ_flag
    O3 S1 O1 . . 113.29(8) ?
    O3 S1 O2 . . 112.23(8) ?
    O1 S1 O2 . . 112.29(7) ?
    O3 S1 C5 . . 106.32(7) ?
    O1 S1 C5 . . 107.01(6) ?
    O2 S1 C5 . . 105.01(6) ?
    C2 C1 C5 . 3_656 120.06(11) ?
    C2 C1 H1 . . 120.0 ?
    C5 C1 H1 3_656 . 120.0 ?
    C1 C2 C3 . . 120.41(11) ?
    C1 C2 H2 . . 119.8 ?
    C3 C2 H2 . . 119.8 ?
    C2 C3 C3 . 3_656 119.52(14) ?
    C2 C3 C4 . . 121.43(11) ?
    C3 C3 C4 3_656 . 119.05(13) ?
    C5 C4 C3 . . 119.78(11) ?
    C5 C4 H4 . . 120.1 ?
    C3 C4 H4 . . 120.1 ?
    C4 C5 C1 . 3_656 121.17(11) ?
    C4 C5 S1 . . 120.87(9) ?
    C1 C5 S1 3_656 . 117.70(9) ?
    C10 N1 C8 . . 121.70(14) ?
    C10 N1 H3 . . 119.2 ?
    C8 N1 H3 . . 119.1 ?
    C11 C6 C7 . . 117.33(13) ?
    C11 C6 C6 . 3_667 121.33(16) ?
    C7 C6 C6 . 3_667 121.33(16) ?
    C8 C7 C6 . . 119.63(15) ?
    C8 C7 H7 . . 120.2 ?
    C6 C7 H7 . . 120.2 ?
    N1 C8 C7 . . 120.56(15) ?
    N1 C8 H8 . . 119.7 ?
    C7 C8 H8 . . 119.7 ?
    N1 C10 C11 . . 120.35(16) ?
    N1 C10 H10 . . 119.8 ?
    C11 C10 H10 . . 119.8 ?
    C10 C11 C6 . . 120.44(15) ?
    C10 C11 H11 . . 119.8 ?
    C6 C11 H11 . . 119.8 ?
    H1A O1W H1B . . 107(2) ?
loop_
    _geom_torsion_atom_site_label_1
    _geom_torsion_atom_site_label_2
    _geom_torsion_atom_site_label_3
    _geom_torsion_atom_site_label_4
    _geom_torsion_site_symmetry_1
    _geom_torsion_site_symmetry_2
    _geom_torsion_site_symmetry_3
    _geom_torsion_site_symmetry_4
    _geom_torsion
    _geom_torsion_publ_flag
    C5 C1 C2 C3 3_656 . . . -0.1(2) ?
    C1 C2 C3 C3 . . . 3_656 1.3(2) ?
    C1 C2 C3 C4 . . . . -179.84(12) ?
    C2 C3 C4 C5 . . . . -178.61(12) ?
    C3 C3 C4 C5 3_656 . . . 0.3(2) ?
    C3 C4 C5 C1 . . . 3_656 -1.51(19) ?
    C3 C4 C5 S1 . . . . 172.51(9) ?
    O3 S1 C5 C4 . . . . 132.64(12) ?
    O1 S1 C5 C4 . . . . 11.27(13) ?
    O2 S1 C5 C4 . . . . -108.24(12) ?
    O3 S1 C5 C1 . . . 3_656 -53.13(13) ?
    O1 S1 C5 C1 . . . 3_656 -174.50(11) ?
    O2 S1 C5 C1 . . . 3_656 65.99(12) ?
    C11 C6 C7 C8 . . . . 0.2(2) ?
    C6 C6 C7 C8 3_667 . . . -178.78(17) ?
    C10 N1 C8 C7 . . . . 0.3(3) ?
    C6 C7 C8 N1 . . . . -0.4(3) ?
    C8 N1 C10 C11 . . . . 0.1(3) ?
    N1 C10 C11 C6 . . . . -0.3(3) ?
    C7 C6 C11 C10 . . . . 0.1(2) ?
    C6 C6 C11 C10 3_667 . . . 179.13(16) ?
loop_
    _geom_hbond_atom_site_label_D
    _geom_hbond_atom_site_label_H
    _geom_hbond_atom_site_label_A
    _geom_hbond_site_symmetry_A
    _geom_hbond_distance_DH
    _geom_hbond_distance_HA
    _geom_hbond_distance_DA
    _geom_hbond_angle_DHA
    O1W H1A O1 3_566 0.82(3) 2.01(3) 2.8293(18) 176(2)
    O1W H1B O3 1_566 0.82(3) 2.04(3) 2.8484(18) 172(2)
    N1 H3 O2 3_556 0.86 2.55 3.0212(18) 116
    N1 H3 O1W 1_545 0.86 1.98 2.7948(19) 157
    C1 H1 O1 4_666 0.93 2.51 3.1946(17) 130
    C10 H10 O1 1_556 0.93 2.60 3.294(2) 132
    C11 H11 O2 2_556 0.93 2.47 3.2036(19) 136
_shelx_hkl_file
;
   2   0   0  149722    1396
   4   0   0    6755     102
   6   0   0     406      33
   8   0   0    6005     185
   1   1   0   17847     130
   2   1   0  398921    2603
   3   1   0   12430      94
   4   1   0    3638      44
   5   1   0   36672     283
   6   1   0   46610     382
   7   1   0   40797     428
   8   1   0    5277     133
   9   1   0   20109     369
   0   2   0  487278    4503
   1   2   0  705136    4557
   2   2   0  206105    1388
   3   2   0   11012      93
   4   2   0    1243      26
   5   2   0   41489     306
   6   2   0     404      31
   7   2   0     638      47
   8   2   0    5025     115
   9   2   0     466      52
   1   3   0    8636      67
   2   3   0    2141      29
   3   3   0   46298     327
   4   3   0   28852     216
   5   3   0   18899     156
   6   3   0   79111     680
   7   3   0    4287     101
   8   3   0    8127     150
   9   3   0     135      55
   0   4   0   42511     440
   1   4   0  248886    1622
   2   4   0  112826     745
   3   4   0  164201    1151
   4   4   0    3178      42
   5   4   0    7269      79
   6   4   0     -29      29
   7   4   0    2484      81
   8   4   0    3772     120
   9   4   0     407      56
   1   5   0   30520     213
   2   5   0   24882     189
   3   5   0     234      16
   4   5   0   34736     263
   5   5   0     519      35
   6   5   0   35760     382
   7   5   0    3867     119
   8   5   0    9112     186
   9   5   0     882     100
   0   6   0   72193     642
   1   6   0    1863      33
   2   6   0  154347    1074
   3   6   0  133330    1000
   4   6   0    9201     116
   5   6   0   20327     226
   6   6   0    1583      59
   7   6   0    4796     118
   8   6   0    3311     132
   1   7   0      -7      12
   2   7   0    5425      66
   3   7   0   16284     154
   4   7   0     -22      26
   5   7   0   35207     356
   6   7   0   19392     256
   7   7   0   11173     216
   8   7   0     -49      49
   0   8   0  318941    2886
   1   8   0    2831      51
   2   8   0   31534     248
   3   8   0     632      33
   4   8   0    3454      73
   5   8   0    7337     124
   6   8   0     735      56
   7   8   0      24      45
   8   8   0     -53      53
   1   9   0    3218      55
   2   9   0    1956      81
   3   9   0   31641     327
   4   9   0   26391     285
   5   9   0   15843     195
   6   9   0    3148     103
   7   9   0   10609     220
   0  10   0  224223    2584
   1  10   0   36903     331
   2  10   0    7349     107
   3  10   0    2272      70
   4  10   0     542      48
   5  10   0    1641      76
   6  10   0     152      54
   7  10   0     324      73
   1  11   0    3330      72
   2  11   0    9091     143
   3  11   0    5979     149
   4  11   0     205      44
   5  11   0     206      50
   6  11   0   16045     289
   0  12   0     790      93
   1  12   0    3032      80
   2  12   0    5665     118
   3  12   0    3758     108
   4  12   0    3721     120
   5  12   0    4185     159
   1  13   0     719      54
   2  13   0    2309      91
   3  13   0    3001     107
   4  13   0      60      67
   0  14   0   20506     440
   1  14   0     433      77
   2  14   0    1854      97
  -9   0   1     193      64
  -7   0   1      57      53
  -5   0   1    1333      44
  -3   0   1  182640    1854
  -1   0   1  638318    7347
   1   0   1  504499    4617
   3   0   1   36505     349
   5   0   1      -1      21
   7   0   1   21163     361
   9   0   1      59      94
  -9   1   1    1596      81
  -8   1   1   13252     231
  -7   1   1    4635     110
  -6   1   1   24180     211
  -5   1   1    8241      85
  -4   1   1      73      14
  -3   1   1  104967     709
  -2   1   1 1122148    7672
  -1   1   1   11968     104
   0   1   1   23472     173
   1   1   1  103229     694
   2   1   1  551548    3791
   3   1   1    9282      80
   4   1   1   11668     100
   5   1   1     140      14
   6   1   1   62458     472
   7   1   1    6159     102
   8   1   1   24064     332
   9   1   1    1983     109
  -9   2   1    1094      72
  -8   2   1    2519      89
  -7   2   1     288      42
  -6   2   1    1261      37
  -5   2   1     559      21
  -4   2   1   72215     516
  -3   2   1  404861    2610
  -2   2   1  198277    1307
  -1   2   1  800512    4984
   0   2   1  414128    2516
   1   2   1   76182     537
   2   2   1   56120     382
   3   2   1   38544     272
   4   2   1    6241      63
   5   2   1   66237     488
   6   2   1    3607      62
   7   2   1    6695     101
   8   2   1   50132     602
   9   2   1    1617     111
  -9   3   1   14417     291
  -8   3   1     563      58
  -7   3   1   48107     522
  -6   3   1      14      31
  -5   3   1   22535     186
  -4   3   1    4282      54
  -3   3   1   76890     519
  -2   3   1    1006      19
  -1   3   1  400444    2385
   0   3   1   43678     281
   1   3   1  235287    1470
   2   3   1    5687      57
   3   3   1   28409     213
   4   3   1  163394    1105
   5   3   1   89721     655
   6   3   1   12983     127
   7   3   1   42983     481
   8   3   1    3268     115
   9   3   1    1513     102
  -9   4   1     433      60
  -8   4   1    9206     173
  -7   4   1     276      42
  -6   4   1    9968     135
  -5   4   1    6100      77
  -4   4   1  122340     856
  -3   4   1    2071      32
  -2   4   1    5649      55
  -1   4   1  103113     665
   0   4   1   37170     256
   1   4   1   70659     464
   2   4   1  604827    4139
   3   4   1    9738      85
   4   4   1    3044      43
   5   4   1   22797     206
   6   4   1    4259      83
   7   4   1    9367     147
   8   4   1   15241     285
   9   4   1     580      79
  -9   5   1    3329     145
  -8   5   1    7802     186
  -7   5   1   10661     192
  -6   5   1   22033     263
  -5   5   1    1034      40
  -4   5   1     252      18
  -3   5   1   40213     303
  -2   5   1    1261      24
  -1   5   1   31726     209
   0   5   1     332      17
   1   5   1   17708     135
   2   5   1      40      14
   3   5   1   48363     360
   4   5   1   11698     111
   5   5   1   99724     822
   6   5   1    8454     128
   7   5   1   23004     306
   8   5   1    2496     122
   9   5   1    4188     245
  -9   6   1    1142     110
  -8   6   1    5545     155
  -7   6   1     765      58
  -6   6   1     960      53
  -5   6   1    4255      81
  -4   6   1   59010     538
  -3   6   1  112268     799
  -2   6   1   14039     123
  -1   6   1   22561     163
   0   6   1   58527     392
   1   6   1  164250    1081
   2   6   1    8844      85
   3   6   1   42830     360
   4   6   1    7608      93
   5   6   1   12536     167
   6   6   1     127      41
   7   6   1      55      41
   8   6   1    6673     178
  -8   7   1   14087     259
  -7   7   1    1632      76
  -6   7   1   17148     222
  -5   7   1    6018     103
  -4   7   1   22044     227
  -3   7   1      14      18
  -2   7   1    7947      85
  -1   7   1    6178      60
   0   7   1   15115     118
   1   7   1    1688      31
   2   7   1   10177     101
   3   7   1     215      23
   4   7   1   86465     754
   5   7   1    3172      84
   6   7   1   26190     316
   7   7   1    3385     104
   8   7   1    6780     209
  -8   8   1      78      65
  -7   8   1     911      71
  -6   8   1    1679      70
  -5   8   1     220      38
  -4   8   1     143      35
  -3   8   1   51418     496
  -2   8   1   77951     615
  -1   8   1  112589     780
   0   8   1     497      38
   1   8   1   17171     150
   2   8   1   15931     152
   3   8   1    1381      38
   4   8   1    3284      71
   5   8   1    2086      67
   6   8   1    5394     111
   7   8   1      46      42
   8   8   1    3679     137
  -7   9   1    1468      87
  -6   9   1    2237      90
  -5   9   1    7236     124
  -4   9   1    5560     103
  -3   9   1     654      70
  -2   9   1   25028     280
  -1   9   1     218      24
   0   9   1   55859     418
   1   9   1   10110     104
   2   9   1   65138     637
   3   9   1    3794      73
   4   9   1    5973     106
   5   9   1    7974     137
   6   9   1   14445     213
   7   9   1    4629     148
  -7  10   1     272      67
  -6  10   1    3161     111
  -5  10   1      -8      40
  -4  10   1   26554     288
  -3  10   1    1602      55
  -2  10   1    1736      60
  -1  10   1  125011     966
   0  10   1   21608     416
   1  10   1    6586     115
   2  10   1   23803     296
   3  10   1   20612     382
   4  10   1    1339      62
   5  10   1    2394      92
   6  10   1    2466     105
   7  10   1    2547     117
  -6  11   1     838      62
  -5  11   1    6198     126
  -4  11   1      55      43
  -3  11   1    1495      60
  -2  11   1    4789      91
  -1  11   1     591      38
   0  11   1    2079      58
   1  11   1    2191      59
   2  11   1    6814     117
   3  11   1   17995     258
   4  11   1      84      41
   5  11   1   17210     378
   6  11   1    2400     145
  -5  12   1   12551     223
  -4  12   1   31758     510
  -3  12   1    1372      74
  -2  12   1    7229     131
  -1  12   1     650      61
   0  12   1   29908     328
   1  12   1     617      44
   2  12   1    9286     149
   3  12   1    3647     118
   4  12   1     225      61
   5  12   1    2413     114
  -4  13   1    6372     180
  -3  13   1     465      63
  -2  13   1      81      69
  -1  13   1      51      43
   0  13   1     276      52
   1  13   1     870      62
   2  13   1   15318     288
   3  13   1     -20      51
   4  13   1    1082      93
  -2  14   1     155      54
  -1  14   1    4405     142
   0  14   1    1527      88
   1  14   1   11163     226
   2  14   1   12841     281
  -8   0   2    3757     150
  -6   0   2   16942     258
  -4   0   2   19254     211
  -2   0   2 2473239   33031
   0   0   2   50021     601
   2   0   2   80726     758
   4   0   2   78410     807
   6   0   2    4683      91
   8   0   2     579      80
  -9   1   2   10916     226
  -8   1   2   17365     265
  -7   1   2   34558     411
  -6   1   2    2073      51
  -5   1   2   29783     239
  -4   1   2   33960     245
  -3   1   2   29867     218
  -2   1   2  848337    5866
  -1   1   2   21493     138
   0   1   2  214772    1429
   1   1   2  298938    2013
   2   1   2   89005     589
   3   1   2   18255     152
   4   1   2   14444     134
   5   1   2    1936      41
   6   1   2     753      35
   7   1   2   13307     176
   8   1   2    2449     102
   9   1   2     876      71
  -9   2   2     269      68
  -8   2   2     -39      39
  -7   2   2   23578     286
  -6   2   2   13292     163
  -5   2   2   13336     131
  -4   2   2    6677      76
  -3   2   2   54863     379
  -2   2   2  422166    3363
  -1   2   2  356474    2088
   0   2   2  118125     762
   1   2   2   54987     478
   2   2   2    2524      29
   3   2   2    9930      86
   4   2   2   29732     244
   5   2   2   15083     139
   6   2   2     389      31
   7   2   2   31241     343
   8   2   2    3506     115
   9   2   2    6672     204
  -9   3   2    2496     108
  -8   3   2   27090     469
  -7   3   2    1277      58
  -6   3   2     394      32
  -5   3   2    3862      65
  -4   3   2   55833     395
  -3   3   2     645      21
  -2   3   2    4225      47
  -1   3   2    2087      24
   0   3   2   82613     519
   1   3   2  199244    1261
   2   3   2    4314      45
   3   3   2    4897      53
   4   3   2   44158     319
   5   3   2    4858      63
   6   3   2    6396      87
   7   3   2    2223      73
   8   3   2   19290     282
   9   3   2     135      58
  -9   4   2    6065     176
  -8   4   2    2934     137
  -7   4   2    8684     154
  -6   4   2    6094     106
  -5   4   2   24385     221
  -4   4   2   41254     324
  -3   4   2   71531     517
  -2   4   2    5032      50
  -1   4   2   37403     258
   0   4   2   39765     254
   1   4   2   37470     256
   2   4   2   20739     172
   3   4   2   26283     204
   4   4   2   18220     163
   5   4   2   18302     171
   6   4   2    3080      64
   7   4   2    3922      88
   8   4   2    4640     180
   9   4   2    8016     257
  -9   5   2     520      71
  -8   5   2   14530     266
  -7   5   2    2765      99
  -6   5   2    7168     129
  -5   5   2    4052      73
  -4   5   2     116      19
  -3   5   2    5362      59
  -2   5   2    9516      79
  -1   5   2  167279    1058
   0   5   2   17218     120
   1   5   2   74093     508
   2   5   2  129028     875
   3   5   2    4123      56
   4   5   2   82636     626
   5   5   2    3937      68
   6   5   2    7933     126
   7   5   2     526      45
   8   5   2    1840     113
  -9   6   2     169      77
  -8   6   2    2101      95
  -7   6   2    1923      79
  -6   6   2     503      42
  -5   6   2    4035      79
  -4   6   2   76996     687
  -3   6   2   12650     120
  -2   6   2  108614     730
  -1   6   2   14737     114
   0   6   2    5094      55
   1   6   2   73584     500
   2   6   2      62      12
   3   6   2    1002      30
   4   6   2    2251      53
   5   6   2   16083     181
   6   6   2    5894     114
   7   6   2    4259     118
   8   6   2     -25      62
  -8   7   2   10117     220
  -7   7   2    2926     102
  -6   7   2    5057     119
  -5   7   2    2320      72
  -4   7   2    9394     124
  -3   7   2    1435      40
  -2   7   2     423      19
  -1   7   2   27624     198
   0   7   2   49899     339
   1   7   2   31247     222
   2   7   2    5581      66
   3   7   2   73401     608
   4   7   2    2243      59
   5   7   2   33871     377
   6   7   2    1337      64
   7   7   2   10360     222
   8   7   2    4696     196
  -8   8   2    1857     109
  -7   8   2       8      49
  -6   8   2    2890      96
  -5   8   2     789      47
  -4   8   2   27456     268
  -3   8   2   32285     302
  -2   8   2  352675    2494
  -1   8   2    1157      31
   0   8   2   16212     134
   1   8   2    7610      82
   2   8   2    2003      47
   3   8   2     935      39
   4   8   2   50250     467
   5   8   2    2367      73
   6   8   2    2385      94
   7   8   2    4198     135
  -7   9   2    6138     164
  -6   9   2     497      54
  -5   9   2     235      51
  -4   9   2     381      39
  -3   9   2   11353     155
  -2   9   2    8101     106
  -1   9   2    7336      88
   0   9   2   49617     370
   1   9   2   11392     123
   2   9   2   26551     246
   3   9   2   15252     187
   4   9   2   16256     205
   5   9   2    8504     159
   6   9   2    4779     135
   7   9   2    8683     209
  -7  10   2    7802     202
  -6  10   2     508      58
  -5  10   2   21984     271
  -4  10   2    1596     102
  -3  10   2   46986     537
  -2  10   2   77376     690
  -1  10   2   35621     318
   0  10   2     140      31
   1  10   2      21      28
   2  10   2      93      29
   3  10   2     326      40
   4  10   2    6657     161
   5  10   2    3107     107
   6  10   2     -58      58
  -6  11   2    2920     117
  -5  11   2     739      57
  -4  11   2    4157     104
  -3  11   2      40      37
  -2  11   2   23381     261
  -1  11   2   14770     169
   0  11   2     752      38
   1  11   2     276      40
   2  11   2   11715     190
   3  11   2     682      56
   4  11   2   32411     415
   5  11   2     146      54
   6  11   2    6804     195
  -5  12   2    6266     185
  -4  12   2      38      55
  -3  12   2     374      54
  -2  12   2     489      47
  -1  12   2   24861     295
   0  12   2     759      52
   1  12   2    8872     135
   2  12   2    3942     115
   3  12   2      26      50
   4  12   2    1478     106
   5  12   2     -70      70
  -4  13   2     605      70
  -3  13   2     689      63
  -2  13   2    3595     113
  -1  13   2    2426     112
   0  13   2   13377     228
   1  13   2   13040     214
   2  13   2      42      48
   3  13   2    4319     151
   4  13   2   12279     317
  -2  14   2   12117     260
  -1  14   2    3243     169
   0  14   2    2797     131
   1  14   2    7543     250
   2  14   2     -45      55
  -9   0   3    1295     115
  -7   0   3   18378     366
  -5   0   3   75287     799
  -3   0   3  358117    3713
  -1   0   3 1463344   16646
   1   0   3   61265     609
   3   0   3    1446      33
   5   0   3    5619     102
   7   0   3    2201     113
   9   0   3    7048     451
  -9   1   3     -41      56
  -8   1   3   14970     240
  -7   1   3    1305      65
  -6   1   3     215      50
  -5   1   3    9010      92
  -4   1   3   77286     552
  -3   1   3   60262     445
  -2   1   3   86049     562
  -1   1   3   15758     113
   0   1   3  706865    6349
   1   1   3  139134    1008
   2   1   3  176236    1229
   3   1   3   65045     454
   4   1   3  148527    1095
   5   1   3   18745     170
   6   1   3   18540     197
   7   1   3   12243     159
   8   1   3    2825     114
   9   1   3    2517     153
  -9   2   3    5022     156
  -8   2   3    6213     137
  -7   2   3   13096     205
  -6   2   3  187675    1667
  -5   2   3  130368     992
  -4   2   3  134904     961
  -3   2   3  286318    2017
  -2   2   3   75508     532
  -1   2   3   29197     191
   0   2   3   14783     114
   1   2   3     511      15
   2   2   3     225      15
   3   2   3   60107     435
   4   2   3   42948     345
   5   2   3   13335     139
   6   2   3   48878     453
   7   2   3    1216      53
   8   2   3      45      45
   9   2   3    1316      96
  -9   3   3    6395     174
  -8   3   3       6      49
  -7   3   3    5559     119
  -6   3   3    1937      71
  -5   3   3   44865     376
  -4   3   3   19601     176
  -3   3   3  111935     789
  -2   3   3   55189     394
  -1   3   3   18913     128
   0   3   3   37009     235
   1   3   3  179629    1234
   2   3   3   36234     262
   3   3   3  211891    1418
   4   3   3   19977     166
   5   3   3   47938     380
   6   3   3   11022     132
   7   3   3     283      35
   8   3   3    1163      71
   9   3   3     601      81
  -9   4   3     104      78
  -8   4   3   16012     255
  -7   4   3   12762     202
  -6   4   3   52832     508
  -5   4   3    1989      51
  -4   4   3  100794     769
  -3   4   3  146794    1040
  -2   4   3   13722     112
  -1   4   3   41156     273
   0   4   3  627151    3866
   1   4   3   44934     299
   2   4   3   19685     150
   3   4   3      39      14
   4   4   3   13490     125
   5   4   3      39      21
   6   4   3   78151     656
   7   4   3    2011      75
   8   4   3   13114     250
  -9   5   3    7860     234
  -8   5   3     468      61
  -7   5   3     144      52
  -6   5   3    1021      53
  -5   5   3    4538      90
  -4   5   3     259      22
  -3   5   3   42341     344
  -2   5   3     478      17
  -1   5   3   58437     390
   0   5   3  121723     819
   1   5   3     342      16
   2   5   3  100506     698
   3   5   3   96065     697
   4   5   3   27283     249
   5   5   3   77454     659
   6   5   3    1673      66
   7   5   3    2526      85
   8   5   3    3416     145
  -9   6   3    5554     186
  -8   6   3    3459     123
  -7   6   3    2298      94
  -6   6   3   20245     274
  -5   6   3   26809     297
  -4   6   3    7739     114
  -3   6   3   74611     578
  -2   6   3    3082      39
  -1   6   3    6178      59
   0   6   3  144442    1015
   1   6   3     721      21
   2   6   3   20797     171
   3   6   3   22175     191
   4   6   3    2267      55
   5   6   3   23747     255
   6   6   3   18751     253
   7   6   3    2897     100
   8   6   3      92      83
  -8   7   3    1234      84
  -7   7   3      53      48
  -6   7   3     116      38
  -5   7   3     432      51
  -4   7   3   65835     593
  -3   7   3   16811     175
  -2   7   3   20535     166
  -1   7   3    2494      42
   0   7   3   17022     134
   1   7   3    7233      70
   2   7   3   32735     277
   3   7   3     980      35
   4   7   3   23928     237
   5   7   3     493      50
   6   7   3    3953     108
   7   7   3   10995     210
   8   7   3     483      86
  -8   8   3    1701     105
  -7   8   3     270      55
  -6   8   3    2809      91
  -5   8   3   13861     178
  -4   8   3   34949     348
  -3   8   3   80819     689
  -2   8   3   86339     647
  -1   8   3   49823     365
   0   8   3    4216      54
   1   8   3     236      18
   2   8   3     199      21
   3   8   3   20922     219
   4   8   3   17665     225
   5   8   3   16561     229
   6   8   3    2922     102
   7   8   3     618      59
  -7   9   3      42      55
  -6   9   3      47      39
  -5   9   3    2238      75
  -4   9   3    8267     120
  -3   9   3    1263      57
  -2   9   3     330      33
  -1   9   3      37      22
   0   9   3   87354     657
   1   9   3    1945      41
   2   9   3    3984      64
   3   9   3   19132     234
   4   9   3   20115     291
   5   9   3    4442     123
   6   9   3    9322     174
   7   9   3     875      91
  -7  10   3     284      78
  -6  10   3    8471     151
  -5  10   3    6922     135
  -4  10   3     161      40
  -3  10   3   36758     384
  -2  10   3   39812     376
  -1  10   3   27783     274
   0  10   3    3308      63
   1  10   3   22413     223
   2  10   3     378      37
   3  10   3   14687     239
   4  10   3    2867      95
   5  10   3     198      46
   6  10   3   20231     311
  -6  11   3     -48      48
  -5  11   3    3709     117
  -4  11   3    8884     160
  -3  11   3   25117     286
  -2  11   3     626      43
  -1  11   3    6649     115
   0  11   3    6071     102
   1  11   3   14568     198
   2  11   3     129      35
   3  11   3    9213     157
   4  11   3     567      56
   5  11   3    1611      80
  -5  12   3     296      59
  -4  12   3    1329      87
  -3  12   3    5305     127
  -2  12   3    7677     145
  -1  12   3     458      46
   0  12   3    4353      95
   1  12   3     -36      36
   2  12   3    4128     109
   3  12   3      -6      46
   4  12   3    1359      86
   5  12   3    2192      97
  -4  13   3    2304     107
  -3  13   3     648      72
  -2  13   3    2922     115
  -1  13   3    4709     147
   0  13   3    7847     168
   1  13   3    1487      80
   2  13   3    4836     137
   3  13   3    4150     158
  -2  14   3    1752     100
  -1  14   3    8049     187
   0  14   3    8232     228
   1  14   3      67      64
   2  14   3     434      84
  -8   0   4    1025      88
  -6   0   4   89503    1038
  -4   0   4   59053     680
  -2   0   4     -14      14
   0   0   4  641278   11742
   2   0   4 2062535   20080
   4   0   4     484      25
   6   0   4    8818     211
   8   0   4   17134     355
  -9   1   4     -53      53
  -8   1   4    3117     106
  -7   1   4    3784     106
  -6   1   4    6050     107
  -5   1   4   40001     335
  -4   1   4  158354    1178
  -3   1   4  150460    1038
  -2   1   4  118947     738
  -1   1   4  325829    2356
   0   1   4  161128    1088
   1   1   4  297967    2030
   2   1   4   14701     119
   3   1   4   42148     316
   4   1   4    3431      47
   5   1   4   31930     276
   6   1   4   19455     207
   7   1   4     176      40
   8   1   4    5394     153
   9   1   4    8268     703
  -9   2   4    2816     114
  -8   2   4     847      64
  -7   2   4   25371     421
  -6   2   4     159      37
  -5   2   4   20417     195
  -4   2   4  443803    3364
  -3   2   4   25488     192
  -2   2   4    6301      56
  -1   2   4   10231      76
   0   2   4  132988     883
   1   2   4  366162    2612
   2   2   4  158223    1044
   3   2   4   29529     226
   4   2   4   45174     325
   5   2   4   49774     412
   6   2   4     948      45
   7   2   4   17761     213
   8   2   4   26204     403
   9   2   4     743     239
  -9   3   4     186      74
  -8   3   4    1251      75
  -7   3   4    3240     108
  -6   3   4    3315      83
  -5   3   4   11665     134
  -4   3   4  116739     897
  -3   3   4   31056     234
  -2   3   4  104762     663
  -1   3   4   41799     267
   0   3   4   38147     277
   1   3   4    6200      65
   2   3   4  148969    1008
   3   3   4    4877      55
   4   3   4   69348     502
   5   3   4     101      23
   6   3   4   51460     514
   7   3   4     390      44
   8   3   4   11597     242
  -9   4   4   12316     277
  -8   4   4     112      44
  -7   4   4    2521      88
  -6   4   4   27494     304
  -5   4   4    4310      81
  -4   4   4     353      19
  -3   4   4     186      19
  -2   4   4   48402     318
  -1   4   4     894      23
   0   4   4   12126      95
   1   4   4    5501      70
   2   4   4    6094      63
   3   4   4   72132     517
   4   4   4   28607     253
   5   4   4   39439     336
   6   4   4   11170     165
   7   4   4   24442     339
   8   4   4     426      66
  -9   5   4     131      81
  -8   5   4    1987      92
  -7   5   4     378      45
  -6   5   4    8731     126
  -5   5   4    1476      54
  -4   5   4   57836     470
  -3   5   4    2233      41
  -2   5   4  291255    1891
  -1   5   4    5721      53
   0   5   4   44903     304
   1   5   4     463      15
   2   5   4  126116     869
   3   5   4    3941      53
   4   5   4    7339     150
   5   5   4   14812     177
   6   5   4    2981      83
   7   5   4     956      73
   8   5   4     -40      55
  -9   6   4    4559     237
  -8   6   4    4408     160
  -7   6   4     222      51
  -6   6   4     160      38
  -5   6   4     136      33
  -4   6   4  141166    1163
  -3   6   4    9644      99
  -2   6   4    6479      62
  -1   6   4    1537      29
   0   6   4     199      12
   1   6   4    1666      30
   2   6   4    6943      75
   3   6   4   54426     427
   4   6   4   33332     318
   5   6   4   83353     819
   6   6   4    3621     100
   7   6   4   13499     255
   8   6   4   13454     299
  -8   7   4     690      74
  -7   7   4      25      50
  -6   7   4    1031      58
  -5   7   4    1153      51
  -4   7   4   65781     561
  -3   7   4  117069     962
  -2   7   4    9008      90
  -1   7   4  166332    1069
   0   7   4   10926      97
   1   7   4   22749     182
   2   7   4    2711      51
   3   7   4   27195     246
   4   7   4    1071      54
   5   7   4    4269     109
   6   7   4    7747     162
   7   7   4    2705     120
  -8   8   4    1120     100
  -7   8   4     783      79
  -6   8   4    4823     119
  -5   8   4   41580     462
  -4   8   4  100632     920
  -3   8   4   26222     255
  -2   8   4     333      28
  -1   8   4    9524     100
   0   8   4    7240      82
   1   8   4    2071      40
   2   8   4   46211     423
   3   8   4     181      34
   4   8   4   12588     175
   5   8   4    2578      97
   6   8   4    2119      89
   7   8   4    1610     120
  -7   9   4    2442      96
  -6   9   4     158      52
  -5   9   4   17126     241
  -4   9   4    3797      88
  -3   9   4   21676     229
  -2   9   4   50738     456
  -1   9   4   17834     184
   0   9   4     242      23
   1   9   4   29637     275
   2   9   4    4119      82
   3   9   4    1162      57
   4   9   4    2866      83
   5   9   4     -37      37
   6   9   4      65      46
  -7  10   4    6902     234
  -6  10   4    3507     117
  -5  10   4    1410      64
  -4  10   4    5121     118
  -3  10   4    5728     102
  -2  10   4    6789     111
  -1  10   4    1452      50
   0  10   4      -4      29
   1  10   4     126      33
   2  10   4   57441     538
   3  10   4    3276      90
   4  10   4     107      46
   5  10   4    5790     142
   6  10   4     465      65
  -6  11   4    2115      96
  -5  11   4     645      72
  -4  11   4   29581     399
  -3  11   4     849      54
  -2  11   4    1187      61
  -1  11   4     831      52
   0  11   4   29436     329
   1  11   4     192      41
   2  11   4   16939     286
   3  11   4     711      52
   4  11   4     291      54
   5  11   4    2913     110
  -5  12   4    2258     101
  -4  12   4    2600     114
  -3  12   4    4723     138
  -2  12   4   10887     189
  -1  12   4    8623     155
   0  12   4    1377      62
   1  12   4     313      44
   2  12   4     545      58
   3  12   4     906      70
   4  12   4     319      63
  -4  13   4    7493     223
  -3  13   4    9426     216
  -2  13   4    4112     137
  -1  13   4    4655     145
   0  13   4     646      77
   1  13   4    4272     127
   2  13   4    4227     139
   3  13   4     170      63
  -2  14   4     513      70
  -1  14   4    2988     137
   0  14   4      84      71
   1  14   4     428      80
  -9   0   5     -62      62
  -7   0   5   41872     753
  -5   0   5   63224     703
  -3   0   5  119705    1115
  -1   0   5     -11      11
   1   0   5  774688    7242
   3   0   5  115170    1142
   5   0   5   19981     284
   7   0   5    2991     125
  -9   1   5     908      81
  -8   1   5    3510     114
  -7   1   5     -41      41
  -6   1   5   22332     277
  -5   1   5   34909     316
  -4   1   5     728      27
  -3   1   5      84      12
  -2   1   5     -11      11
  -1   1   5   15614     112
   0   1   5   11491      90
   1   1   5   94284     643
   2   1   5   18766     149
   3   1   5    1414      40
   4   1   5    4276      56
   5   1   5    8255      98
   6   1   5     508      41
   7   1   5    2142      67
   8   1   5    4378     150
  -9   2   5     770      84
  -8   2   5   10182     199
  -7   2   5     -26      41
  -6   2   5    5426     103
  -5   2   5    9255     120
  -4   2   5   10411     106
  -3   2   5    5045      49
  -2   2   5  129434     822
  -1   2   5   72922     453
   0   2   5    9705      84
   1   2   5  100241     770
   2   2   5  141307    1000
   3   2   5   28100     225
   4   2   5   71572     546
   5   2   5    2362      61
   6   2   5    7156     108
   7   2   5    2404      85
   8   2   5     560      56
  -9   3   5      74      61
  -8   3   5    3156     120
  -7   3   5   21478     275
  -6   3   5   13389     178
  -5   3   5   54126     471
  -4   3   5    5593      68
  -3   3   5     316      18
  -2   3   5  260831    1643
  -1   3   5    4644      44
   0   3   5   26136     241
   1   3   5    9059      93
   2   3   5    1402      38
   3   3   5    6323      70
   4   3   5     706      35
   5   3   5    4336      77
   6   3   5   75641     747
   7   3   5    3848     112
   8   3   5     943      78
  -9   4   5      62      83
  -8   4   5   19984     314
  -7   4   5     819      59
  -6   4   5     151      57
  -5   4   5    7152     104
  -4   4   5    5886      82
  -3   4   5   16204     132
  -2   4   5   23145     168
  -1   4   5   33863     234
   0   4   5   33870     255
   1   4   5   62799     464
   2   4   5   48654     376
   3   4   5    2620      45
   4   4   5  351393    2689
   5   4   5    2281      59
   6   4   5    2247      89
   7   4   5       2      42
   8   4   5     -48      48
  -9   5   5    2122     124
  -8   5   5     135      51
  -7   5   5    2229      80
  -6   5   5   26408     323
  -5   5   5   21326     242
  -4   5   5   29730     265
  -3   5   5   67030     504
  -2   5   5   66090     434
  -1   5   5     268      14
   0   5   5   30903     222
   1   5   5     724      25
   2   5   5   11979     113
   3   5   5   73007     605
   4   5   5    1941      70
   5   5   5    9640     204
   6   5   5    6439     119
   7   5   5    9901     194
   8   5   5     133      64
  -8   6   5    5535     149
  -7   6   5    2977     107
  -6   6   5   29721     359
  -5   6   5   28812     302
  -4   6   5     635      37
  -3   6   5    1160      35
  -2   6   5   11100      91
  -1   6   5   20235     154
   0   6   5    4841      50
   1   6   5   19193     155
   2   6   5   12993     136
   3   6   5  122907    1012
   4   6   5   54736     572
   5   6   5   10294     187
   6   6   5     183      45
   7   6   5    4831     118
  -8   7   5    1498      94
  -7   7   5    2642     102
  -6   7   5   33281     422
  -5   7   5     572      43
  -4   7   5    2206      59
  -3   7   5    2017      57
  -2   7   5  145838    1029
  -1   7   5    5186      59
   0   7   5    7276      72
   1   7   5       7      16
   2   7   5   26647     268
   3   7   5    5028      97
   4   7   5   13313     186
   5   7   5    1977      79
   6   7   5   15696     242
   7   7   5     713      78
  -8   8   5      62      87
  -7   8   5    3535     139
  -6   8   5     334      49
  -5   8   5    8153     165
  -4   8   5     167      40
  -3   8   5   15042     174
  -2   8   5     713      35
  -1   8   5   12694     132
   0   8   5    2386      44
   1   8   5   31936     298
   2   8   5      31      28
   3   8   5   16612     240
   4   8   5     507      49
   5   8   5    1896      93
   6   8   5     332      51
   7   8   5    2912     123
  -7   9   5    3858     131
  -6   9   5    1459      89
  -5   9   5     783      55
  -4   9   5   20412     234
  -3   9   5   15498     178
  -2   9   5   36501     348
  -1   9   5   37358     342
   0   9   5   12349     143
   1   9   5   20640     234
   2   9   5   20454     271
   3   9   5   15449     257
   4   9   5    5928     128
   5   9   5    2839      99
   6   9   5    1279      77
  -7  10   5    4904     149
  -6  10   5     579      60
  -5  10   5    2204      85
  -4  10   5    4736     125
  -3  10   5     119      34
  -2  10   5     420      45
  -1  10   5    5203     105
   0  10   5    1023      47
   1  10   5   32337     348
   2  10   5   11607     183
   3  10   5     326      43
   4  10   5   30771     408
   5  10   5      56      57
   6  10   5    4056     156
  -6  11   5     886      78
  -5  11   5   19586     328
  -4  11   5    3241     111
  -3  11   5   10877     183
  -2  11   5     172      41
  -1  11   5   12164     176
   0  11   5    2870      84
   1  11   5   27249     332
   2  11   5    2769      83
   3  11   5    2475      95
   4  11   5      80      47
   5  11   5    1490      89
  -5  12   5   10809     240
  -4  12   5     421      86
  -3  12   5     285      63
  -2  12   5    2291      92
  -1  12   5     532      53
   0  12   5    3715     114
   1  12   5     193      51
   2  12   5   13597     281
   3  12   5      47      51
   4  12   5   20630     423
  -4  13   5    9439     424
  -3  13   5    8173     235
  -2  13   5    2751     116
  -1  13   5    2229      98
   0  13   5   18900     322
   1  13   5    1792     112
   2  13   5    3420     149
   3  13   5    3087     284
  -1  14   5     199     150
   0  14   5     -35     140
  -8   0   6    9659     268
  -6   0   6   18229     295
  -4   0   6   29771     334
  -2   0   6    5274      76
   0   0   6  467901    4939
   2   0   6     135      25
   4   0   6   14287     198
   6   0   6   32330     477
   8   0   6    2077     308
  -9   1   6    1012     101
  -8   1   6     331      51
  -7   1   6   16354     238
  -6   1   6   14624     184
  -5   1   6  157710    1271
  -4   1   6   16252     150
  -3   1   6  139685     857
  -2   1   6    4255      47
  -1   1   6   49710     335
   0   1   6   16355     137
   1   1   6     871      19
   2   1   6    3600      43
   3   1   6    7302      77
   4   1   6    2895      56
   5   1   6    2279      58
   6   1   6     774      47
   7   1   6    5119     160
   8   1   6    8328     259
  -9   2   6    1023     108
  -8   2   6    5284     123
  -7   2   6    4251     129
  -6   2   6   75942     712
  -5   2   6    1524      57
  -4   2   6    3966      55
  -3   2   6   20159     151
  -2   2   6    1138      23
  -1   2   6    3427      37
   0   2   6  103783     840
   1   2   6  144347    1110
   2   2   6   32613     250
   3   2   6   84501     649
   4   2   6     169      28
   5   2   6   35216     336
   6   2   6   11642     164
   7   2   6     914      59
   8   2   6      20      39
  -9   3   6     173      64
  -8   3   6      12      52
  -7   3   6     499      50
  -6   3   6  139585    1285
  -5   3   6    7608     113
  -4   3   6  122421     995
  -3   3   6   28442     209
  -2   3   6    4037      47
  -1   3   6   19951     143
   0   3   6   39758     284
   1   3   6    5410      69
   2   3   6      29      15
   3   3   6   96031     733
   4   3   6   20189     210
   5   3   6    4503      82
   6   3   6   13341     187
   7   3   6     552      55
   8   3   6   15141     286
  -9   4   6    1693     103
  -8   4   6    1332      83
  -7   4   6     401      46
  -6   4   6    8933     137
  -5   4   6   14610     166
  -4   4   6     341      27
  -3   4   6   20828     167
  -2   4   6      30      11
  -1   4   6   15732     122
   0   4   6     324      16
   1   4   6    5590      67
   2   4   6   22882     230
   3   4   6  120310    1009
   4   4   6   31731     332
   5   4   6   48587     503
   6   4   6     407      51
   7   4   6     772      60
   8   4   6      33      65
  -9   5   6      70      71
  -8   5   6     512      64
  -7   5   6     108      42
  -6   5   6   30088     352
  -5   5   6    4981      91
  -4   5   6   36343     342
  -3   5   6   11910     117
  -2   5   6   15816     122
  -1   5   6     284      15
   0   5   6   31095     246
   1   5   6    8074      83
   2   5   6    9027     130
   3   5   6   10010     132
   4   5   6   85192     815
   5   5   6     500      43
   6   5   6   24088     293
   7   5   6    2018      97
  -8   6   6    1609     100
  -7   6   6    1747      76
  -6   6   6   32728     373
  -5   6   6     390      40
  -4   6   6    5394      92
  -3   6   6     111      24
  -2   6   6    5864      61
  -1   6   6    6585      71
   0   6   6   51641     382
   1   6   6   22110     195
   2   6   6   15495     202
   3   6   6   53048     609
   4   6   6    3082      92
   5   6   6      43      37
   6   6   6   28505     340
   7   6   6    4607     135
  -8   7   6      39      69
  -7   7   6   14003     243
  -6   7   6   14341     223
  -5   7   6   41442     430
  -4   7   6      10      30
  -3   7   6   85051     709
  -2   7   6      86      21
  -1   7   6   14390     130
   0   7   6   21620     198
   1   7   6     840      46
   2   7   6    8463     125
   3   7   6    3063      81
   4   7   6     415      49
   5   7   6   27488     320
   6   7   6     130      44
   7   7   6    3952     124
  -8   8   6    5618     252
  -7   8   6    1171      71
  -6   8   6   10400     225
  -5   8   6      76      42
  -4   8   6    4805      96
  -3   8   6   36751     342
  -2   8   6   20022     213
  -1   8   6   17172     175
   0   8   6  105951     847
   1   8   6     581      39
   2   8   6   16591     204
   3   8   6    1981      79
   4   8   6    4921     126
   5   8   6    2051      77
   6   8   6    6355     145
  -7   9   6    1164      98
  -6   9   6    4177     126
  -5   9   6    7686     136
  -4   9   6    6428     129
  -3   9   6    9287     137
  -2   9   6    4653      96
  -1   9   6   14482     172
   0   9   6     275      30
   1   9   6    9793     144
   2   9   6     336      37
   3   9   6    1253      59
   4   9   6     434      54
   5   9   6     939      75
   6   9   6    9721     209
  -6  10   6    5414     160
  -5  10   6     285      54
  -4  10   6     942      67
  -3  10   6    1881      75
  -2  10   6      36      37
  -1  10   6   25957     310
   0  10   6   41485     428
   1  10   6   14976     186
   2  10   6      49      36
   3  10   6    7690     141
   4  10   6     442      64
   5  10   6   13209     311
  -6  11   6   14761     334
  -5  11   6     606      90
  -4  11   6   10508     191
  -3  11   6     -46      46
  -2  11   6    6573     141
  -1  11   6     286      46
   0  11   6    4145     105
   1  11   6    1534      63
   2  11   6     794      53
   3  11   6     234      47
   4  11   6       9      61
  -5  12   6     551      87
  -4  12   6     768     109
  -3  12   6     -52      52
  -2  12   6    7242     157
  -1  12   6     374      52
   0  12   6    1198      75
   1  12   6   26166     342
   2  12   6     302      55
   3  12   6   21527     446
  -3  13   6      30      71
  -2  13   6     133      64
  -1  13   6    3116     133
   0  13   6    3294     134
   1  13   6    3858     161
   2  13   6     693      85
  -9   0   7    3054     155
  -7   0   7     671      80
  -5   0   7   31120     389
  -3   0   7   19525     237
  -1   0   7  326725    2874
   1   0   7  255496    2540
   3   0   7   18576     264
   5   0   7   17254     338
   7   0   7   17215     492
  -9   1   7    1417     104
  -8   1   7    6916     145
  -7   1   7    8474     156
  -6   1   7   25788     304
  -5   1   7   19567     195
  -4   1   7  111737     845
  -3   1   7    1103      25
  -2   1   7   43552     305
  -1   1   7   44715     296
   0   1   7   69293     613
   1   1   7    2702      41
   2   1   7   86806     678
   3   1   7   48118     448
   4   1   7   21772     246
   5   1   7      72      28
   6   1   7    3946      92
   7   1   7    4836     177
   8   1   7   18855     364
  -9   2   7       2      59
  -8   2   7    1010      60
  -7   2   7     643      57
  -6   2   7    6078     119
  -5   2   7      -7      28
  -4   2   7     742      30
  -3   2   7   83515     540
  -2   2   7   47708     319
  -1   2   7  117488     765
   0   2   7  102711     726
   1   2   7   63375     497
   2   2   7  105408     786
   3   2   7   15854     172
   4   2   7   43502     448
   5   2   7   13701     206
   6   2   7    4871     125
   7   2   7    1491      85
   8   2   7      79      63
  -9   3   7    2572     114
  -8   3   7   20997     314
  -7   3   7   17478     234
  -6   3   7    1278      61
  -5   3   7   56172     516
  -4   3   7   60422     510
  -3   3   7   25617     188
  -2   3   7   16254     124
  -1   3   7   26189     183
   0   3   7   16321     137
   1   3   7    2237      42
   2   3   7    2567      54
   3   3   7    9429     119
   4   3   7   19303     233
   5   3   7   22000     252
   6   3   7     -11      43
   7   3   7   30448     435
  -9   4   7      96      63
  -8   4   7   18297     293
  -7   4   7      70      42
  -6   4   7     706      50
  -5   4   7      55      32
  -4   4   7   14474     166
  -3   4   7   15183     128
  -2   4   7   86672     575
  -1   4   7   28110     199
   0   4   7   60251     439
   1   4   7    6094      78
   2   4   7  463986    3568
   3   4   7      76      28
   4   4   7      34      30
   5   4   7     542      46
   6   4   7     528      46
   7   4   7     411      61
  -8   5   7    7494     179
  -7   5   7   35311     439
  -6   5   7    3881      98
  -5   5   7    8698     125
  -4   5   7   21873     222
  -3   5   7   16626     156
  -2   5   7    4844      54
  -1   5   7     263      20
   0   5   7    1316      31
   1   5   7    2003      43
   2   5   7   44832     452
   3   5   7    2383      68
   4   5   7   16505     216
   5   5   7   38416     459
   6   5   7     500      48
   7   5   7   20022     339
  -8   6   7    9827     209
  -7   6   7     549      54
  -6   6   7    5725     115
  -5   6   7      68      34
  -4   6   7    3768      78
  -3   6   7   20094     187
  -2   6   7   16260     157
  -1   6   7   30477     249
   0   6   7   20282     181
   1   6   7   79656     662
   2   6   7  209800    2092
   3   6   7    4275      87
   4   6   7   10592     180
   5   6   7    2104      82
   6   6   7      16      42
   7   6   7      49      61
  -8   7   7    7948     265
  -7   7   7    2695     115
  -6   7   7    1228      68
  -5   7   7    7135     131
  -4   7   7   75153     714
  -3   7   7    3463      66
  -2   7   7    3024      57
  -1   7   7     809      32
   0   7   7    6316      83
   1   7   7   11748     141
   2   7   7    3406      79
   3   7   7    9603     156
   4   7   7   22636     315
   5   7   7     442      49
   6   7   7    2507     108
  -7   8   7    2033     107
  -6   8   7    4882     134
  -5   8   7    1242      61
  -4   8   7       8      36
  -3   8   7   17750     221
  -2   8   7    2068      70
  -1   8   7   72872     676
   0   8   7   15590     163
   1   8   7   30240     322
   2   8   7    1236      58
   3   8   7   10052     217
   4   8   7     -33      36
   5   8   7    1829      82
   6   8   7    3451     121
  -7   9   7     701      86
  -6   9   7   13591     245
  -5   9   7     457      58
  -4   9   7    7049     151
  -3   9   7    6264     123
  -2   9   7     254      44
  -1   9   7     969      48
   0   9   7    3568      85
   1   9   7    1125      55
   2   9   7   16298     220
   3   9   7     227      47
   4   9   7    2575      98
   5   9   7    2593     103
  -6  10   7     541      93
  -5  10   7     389      73
  -4  10   7     -21      45
  -3  10   7    1497      80
  -2  10   7    3147      97
  -1  10   7   28405     316
   0  10   7   32393     361
   1  10   7    7428     139
   2  10   7   14063     225
   3  10   7     336      47
   4  10   7    1283      84
   5  10   7     233      67
  -5  11   7    7023     184
  -4  11   7    6132     169
  -3  11   7      52      58
  -2  11   7    3099      98
  -1  11   7    3099      92
   0  11   7     -34      42
   1  11   7    3001      91
   2  11   7     -38      38
   3  11   7    6039     170
   4  11   7      52      66
  -4  12   7     -11      76
  -3  12   7    1447     114
  -2  12   7     879      70
  -1  12   7     249      68
   0  12   7   12709     287
   1  12   7    2090     106
   2  12   7   23657     479
   3  12   7    5791     160
  -2  13   7    1725     119
  -1  13   7     184      74
   0  13   7     310      78
   1  13   7     397      88
  -8   0   8    6623     187
  -6   0   8   19199     345
  -4   0   8   98467    1093
  -2   0   8   87001     769
   0   0   8   14042     184
   2   0   8    1352     110
   4   0   8    3089     113
   6   0   8      65      80
  -9   1   8    1112      82
  -8   1   8     -48      48
  -7   1   8    9195     151
  -6   1   8   23036     276
  -5   1   8   16464     185
  -4   1   8    1060      35
  -3   1   8    2384      38
  -2   1   8     206      21
  -1   1   8    6570      63
   0   1   8   57108     546
   1   1   8   67229     527
   2   1   8   38574     354
   3   1   8   45965     577
   4   1   8    4841     106
   5   1   8   21655     305
   6   1   8   20059     330
   7   1   8   26334     420
  -9   2   8     -12      57
  -8   2   8     238      50
  -7   2   8    5992     123
  -6   2   8    9449     151
  -5   2   8   27048     279
  -4   2   8    1322      37
  -3   2   8   10589      89
  -2   2   8  185194    1169
  -1   2   8   34316     254
   0   2   8     274      15
   1   2   8   10108     107
   2   2   8    1155      45
   3   2   8    1661      59
   4   2   8    3569      88
   5   2   8     304      43
   6   2   8     467      46
   7   2   8    1434      96
  -9   3   8     170      61
  -8   3   8   18639     290
  -7   3   8     242      42
  -6   3   8    8085     145
  -5   3   8     243      56
  -4   3   8     568      30
  -3   3   8    5667      61
  -2   3   8      11      13
  -1   3   8   43797     299
   0   3   8   12435     119
   1   3   8     621      25
   2   3   8     584      50
   3   3   8    1700      57
   4   3   8   54822     566
   5   3   8    5045     113
   6   3   8   49987     646
   7   3   8     861      78
  -9   4   8     587      79
  -8   4   8     586      82
  -7   4   8     186      57
  -6   4   8    1017      67
  -5   4   8     -24      33
  -4   4   8   14891     179
  -3   4   8   13103     133
  -2   4   8    1805      34
  -1   4   8   28682     232
   0   4   8    6774      80
   1   4   8  164244    1329
   2   4   8    3552      71
   3   4   8   44626     470
   4   4   8     156      37
   5   4   8     266      45
   6   4   8    4784     119
   7   4   8    3427     132
  -8   5   8   42611     650
  -7   5   8    3483     103
  -6   5   8     648      52
  -5   5   8   13296     189
  -4   5   8    2167      59
  -3   5   8   20584     192
  -2   5   8    6180      79
  -1   5   8   15467     148
   0   5   8   51462     417
   1   5   8   10906     120
   2   5   8   95888     870
   3   5   8    4956      99
   4   5   8  110375    1127
   5   5   8   16686     240
   6   5   8   16806     264
   7   5   8    6496     176
  -8   6   8    3175     121
  -7   6   8    5006     155
  -6   6   8    5003     130
  -5   6   8    1007      53
  -4   6   8    5487      99
  -3   6   8    1226      41
  -2   6   8   78482     659
  -1   6   8   27394     238
   0   6   8      39      24
   1   6   8   34867     342
   2   6   8   30089     327
   3   6   8     601      47
   4   6   8   19118     269
   5   6   8   12013     214
   6   6   8     115      49
  -8   7   8    1229     111
  -7   7   8   13508     239
  -6   7   8     671      55
  -5   7   8    6315     116
  -4   7   8    5798     109
  -3   7   8    5600     105
  -2   7   8    8447     117
  -1   7   8   46757     442
   0   7   8    9414     123
   1   7   8    4534      82
   2   7   8    6682     120
   3   7   8    4118     109
   4   7   8      24      37
   5   7   8    8700     164
   6   7   8    3469     130
  -7   8   8     403      74
  -6   8   8    3414     119
  -5   8   8    4454     119
  -4   8   8    2133      69
  -3   8   8   19640     228
  -2   8   8   95896     932
  -1   8   8     123      33
   0   8   8   18261     210
   1   8   8    2578      74
   2   8   8    6643     116
   3   8   8      82      39
   4   8   8    5663     143
   5   8   8    4389     123
   6   8   8    2838     345
  -7   9   8    7429     261
  -6   9   8     907      86
  -5   9   8   12165     203
  -4   9   8    8524     187
  -3   9   8     236      48
  -2   9   8     371      46
  -1   9   8      51      34
   0   9   8    3669      98
   1   9   8    8572     139
   2   9   8     925      56
   3   9   8    7310     166
   4   9   8   12294     321
   5   9   8    2087     116
  -6  10   8    2068     109
  -5  10   8    1564     100
  -4  10   8     396      54
  -3  10   8    6665     164
  -2  10   8    4796     132
  -1  10   8   20184     250
   0  10   8    4688     116
   1  10   8   14919     212
   2  10   8     341      50
   3  10   8   31744     479
   4  10   8     793      75
  -5  11   8     110      64
  -4  11   8     -34      85
  -3  11   8     -34      63
  -2  11   8     206      51
  -1  11   8       5      46
   0  11   8    1939      84
   1  11   8    5131     119
   2  11   8    2924     106
   3  11   8      94      51
  -4  12   8    2858     341
  -3  12   8     224      77
  -2  12   8     308      86
  -1  12   8   20738     392
   0  12   8    4880     209
   1  12   8   20348     445
   2  12   8    3931     126
  -9   0   9     -49     127
  -7   0   9     467      67
  -5   0   9   19177     335
  -3   0   9   78140     772
  -1   0   9   68550     681
   1   0   9      23      23
   3   0   9    6633     184
   5   0   9     560      73
   7   0   9     200      47
  -9   1   9     -17      55
  -8   1   9    1538      88
  -7   1   9     588      53
  -6   1   9   32190     381
  -5   1   9     103      33
  -4   1   9     155      21
  -3   1   9    5518      62
  -2   1   9   15842     130
  -1   1   9   25564     210
   0   1   9    2822      47
   1   1   9    3674      59
   2   1   9   37387     403
   3   1   9     213      35
   4   1   9     111      43
   5   1   9    5780     125
   6   1   9   24945     382
   7   1   9   11626     241
  -9   2   9     191      62
  -8   2   9      59      50
  -7   2   9     358      47
  -6   2   9     -33      33
  -5   2   9    7363     123
  -4   2   9   10623     137
  -3   2   9   24611     189
  -2   2   9   70076     463
  -1   2   9   30844     247
   0   2   9  148195    1110
   1   2   9    1780      55
   2   2   9    2461      63
   3   2   9     309      38
   4   2   9   15812     220
   5   2   9    2018      80
   6   2   9     427      46
   7   2   9     227      57
  -8   3   9     898      74
  -7   3   9   12238     193
  -6   3   9    3918      99
  -5   3   9     280      38
  -4   3   9    1633      49
  -3   3   9     110      22
  -2   3   9     119      18
  -1   3   9   12935     140
   0   3   9   57623     481
   1   3   9    8834     108
   2   3   9   19757     227
   3   3   9   30882     351
   4   3   9     626      51
   5   3   9   31995     453
   6   3   9      14      38
   7   3   9   13070     273
  -8   4   9      -8      60
  -7   4   9     248      53
  -6   4   9    4765     107
  -5   4   9    3378      77
  -4   4   9    2474      61
  -3   4   9    2324      51
  -2   4   9   29058     235
  -1   4   9   25642     242
   0   4   9  162793    1274
   1   4   9    4986      78
   2   4   9    9180     132
   3   4   9    9239     143
   4   4   9      47      41
   5   4   9      40      50
   6   4   9   18171     313
  -8   5   9      47      83
  -7   5   9    6809     153
  -6   5   9     -19      42
  -5   5   9    2286      75
  -4   5   9    3191      74
  -3   5   9     638      34
  -2   5   9    1293      41
  -1   5   9   48941     418
   0   5   9   18534     181
   1   5   9    6263      92
   2   5   9    1507      62
   3   5   9   18253     238
   4   5   9    4182     109
   5   5   9   30851     405
   6   5   9    5180     138
  -8   6   9    1308      95
  -7   6   9     238      64
  -6   6   9      52      41
  -5   6   9   10745     214
  -4   6   9    3646      91
  -3   6   9   49316     538
  -2   6   9    6264     104
  -1   6   9   37907     362
   0   6   9  117165     973
   1   6   9     516      38
   2   6   9    4140      92
   3   6   9     -34      36
   4   6   9     -21      37
   5   6   9    1467      81
   6   6   9   10026     189
  -7   7   9    6453     194
  -6   7   9   17595     349
  -5   7   9     547      54
  -4   7   9    1033      52
  -3   7   9     204      41
  -2   7   9    2586      74
  -1   7   9   12714     159
   0   7   9   80216     728
   1   7   9     834      44
   2   7   9   13815     182
   3   7   9      -5      37
   4   7   9   20284     288
   5   7   9     629      60
  -7   8   9    3046     149
  -6   8   9    3381     204
  -5   8   9    3155     115
  -4   8   9    2989      87
  -3   8   9   15142     230
  -2   8   9    8921     150
  -1   8   9   27953     341
   0   8   9    6338     110
   1   8   9   10607     159
   2   8   9      16      35
   3   8   9    7180     149
   4   8   9    4629     122
   5   8   9     -11      53
  -6   9   9   13756     360
  -5   9   9      18      53
  -4   9   9     184      76
  -3   9   9    2036     107
  -2   9   9    3176      97
  -1   9   9    5263     114
   0   9   9    7507     144
   1   9   9    7007     133
   2   9   9   17029     239
   3   9   9    9159     167
   4   9   9    2859     109
  -5  10   9    3194     186
  -4  10   9    3737     166
  -3  10   9    4130     149
  -2  10   9   18054     304
  -1  10   9    1273      66
   0  10   9    7100     144
   1  10   9     -22      42
   2  10   9    5073     125
   3  10   9       1      50
   4  10   9      -5      54
  -4  11   9    1510     130
  -3  11   9    2680     190
  -2  11   9    1294      85
  -1  11   9      25      53
   0  11   9       2      46
   1  11   9   28484     563
   2  11   9     647      72
   3  11   9    7266     610
  -3  12   9     320     102
  -2  12   9    4492     303
  -1  12   9    8833     250
   0  12   9   36650     701
   1  12   9    1097      90
  -8   0  10   17607     399
  -6   0  10   18298     329
  -4   0  10   86382     929
  -2   0  10  101699    1007
   0   0  10   22985     365
   2   0  10    4402     139
   4   0  10   28868     570
   6   0  10    1609     113
  -8   1  10    3821     140
  -7   1  10    7577     157
  -6   1  10     908      57
  -5   1  10    1837      64
  -4   1  10    8340     133
  -3   1  10   47448     369
  -2   1  10    2015      41
  -1   1  10   14309     149
   0   1  10    5594      89
   1   1  10   30220     351
   2   1  10   10189     188
   3   1  10    6418     140
   4   1  10    1261      66
   5   1  10   17172     261
   6   1  10    3776     111
  -8   2  10    4009     121
  -7   2  10    2008      79
  -6   2  10    3146      85
  -5   2  10    5125      97
  -4   2  10   64092     592
  -3   2  10   25895     225
  -2   2  10     151      23
  -1   2  10   50714     442
   0   2  10   27829     276
   1   2  10   32279     359
   2   2  10    9995     151
   3   2  10   16577     258
   4   2  10     -42      42
   5   2  10   13292     221
   6   2  10     344      48
  -8   3  10    2511     122
  -7   3  10    1125      63
  -6   3  10     619      44
  -5   3  10    6982     116
  -4   3  10   30401     324
  -3   3  10    1566      46
  -2   3  10   24801     213
  -1   3  10   47404     418
   0   3  10    8606     115
   1   3  10    1928      52
   2   3  10   50338     524
   3   3  10    7506     136
   4   3  10   41638     497
   5   3  10    8829     182
   6   3  10   26040     376
  -8   4  10     751      73
  -7   4  10    2873      93
  -6   4  10       3      34
  -5   4  10   13743     214
  -4   4  10    1748      62
  -3   4  10   53924     631
  -2   4  10     837      38
  -1   4  10  161350    1327
   0   4  10     862      41
   1   4  10   24956     247
   2   4  10     734      42
   3   4  10    2125      76
   4   4  10    5602     141
   5   4  10   18970     302
   6   4  10    2065     105
  -8   5  10     814      83
  -7   5  10    1070      68
  -6   5  10    3573     116
  -5   5  10     -37      37
  -4   5  10      15      34
  -3   5  10    4100     101
  -2   5  10   26179     260
  -1   5  10    5096      87
   0   5  10     -28      28
   1   5  10    4687      84
   2   5  10   69387     683
   3   5  10    8356     144
   4   5  10   36060     481
   5   5  10    8161     186
   6   5  10   14771     289
  -7   6  10    1388      85
  -6   6  10     919      70
  -5   6  10    1014      63
  -4   6  10   33128     494
  -3   6  10    5403     113
  -2   6  10     236      36
  -1   6  10   14179     167
   0   6  10   38756     389
   1   6  10    1996      61
   2   6  10     457      42
   3   6  10     110      40
   4   6  10     510      57
   5   6  10    3304     114
  -7   7  10    1106     106
  -6   7  10     -30      56
  -5   7  10      57      50
  -4   7  10     855      60
  -3   7  10   12867     236
  -2   7  10    2233      71
  -1   7  10   32772     384
   0   7  10      10      33
   1   7  10    1234      57
   2   7  10    4892     106
   3   7  10   13585     240
   4   7  10    1400      74
   5   7  10   15085     249
  -6   8  10    6528     277
  -5   8  10    1182      77
  -4   8  10   28457     529
  -3   8  10    4782     133
  -2   8  10     333      47
  -1   8  10    7988     144
   0   8  10       3      35
   1   8  10      67      39
   2   8  10    2024      77
   3   8  10    4579     118
   4   8  10    6016     141
  -6   9  10     292      71
  -5   9  10     479      80
  -4   9  10    1532     113
  -3   9  10    3121     117
  -2   9  10    6408     159
  -1   9  10   11518     186
   0   9  10    3200     106
   1   9  10   41518     456
   2   9  10    5746     132
   3   9  10    1502      81
   4   9  10    4413     132
  -5  10  10    1528     175
  -4  10  10    5253     216
  -3  10  10    6082     211
  -2  10  10    3716     140
  -1  10  10    1768      82
   0  10  10     101      57
   1  10  10    2127      96
   2  10  10    4974     134
   3  10  10    2262     106
  -3  11  10     385      91
  -2  11  10    1037     115
  -1  11  10     385      82
   0  11  10    1676      92
   1  11  10     176      64
  -7   0  11    4899     164
  -5   0  11    2258     106
  -3   0  11   10143     174
  -1   0  11    7329     164
   1   0  11    1853      89
   3   0  11   17176     557
   5   0  11   17750     453
  -8   1  11    6786     154
  -7   1  11    1297      71
  -6   1  11    2746      93
  -5   1  11    6379     154
  -4   1  11   20188     304
  -3   1  11     456      32
  -2   1  11  103071     858
  -1   1  11    1045      52
   0   1  11   89979     967
   1   1  11   17531     256
   2   1  11      35      43
   3   1  11    2329      90
   4   1  11    8203     169
   5   1  11    1674      83
   6   1  11    5291     152
  -8   2  11     598      69
  -7   2  11    3722     117
  -6   2  11    1966      77
  -5   2  11    8890     148
  -4   2  11    3380      95
  -3   2  11    5049      85
  -2   2  11   77127     650
  -1   2  11    3169      75
   0   2  11    1375      81
   1   2  11   13360     198
   2   2  11    7420     142
   3   2  11    8179     177
   4   2  11   20310     284
   5   2  11    4755     120
   6   2  11    7922     171
  -8   3  11     376      61
  -7   3  11       4      51
  -6   3  11    4228     163
  -5   3  11    7476     155
  -4   3  11    3762      96
  -3   3  11   50486     516
  -2   3  11   58659     508
  -1   3  11   56294     526
   0   3  11    8575     122
   1   3  11   28196     299
   2   3  11    4496     108
   3   3  11   11148     186
   4   3  11    5064     141
   5   3  11    6684     169
   6   3  11    1000      80
  -8   4  11    5410     232
  -7   4  11     -28      55
  -6   4  11     578      57
  -5   4  11     -33      37
  -4   4  11   11377     172
  -3   4  11    8112     129
  -2   4  11   36436     340
  -1   4  11    1981      72
   0   4  11    4191      81
   1   4  11     727      40
   2   4  11    8430     128
   3   4  11     -17      44
   4   4  11   46406     588
   5   4  11     -52      52
  -7   5  11    2484     104
  -6   5  11      35      47
  -5   5  11    2853     128
  -4   5  11     276      47
  -3   5  11   14956     261
  -2   5  11   17343     239
  -1   5  11    9616     127
   0   5  11     494      36
   1   5  11   15853     190
   2   5  11     490      40
   3   5  11   44665     498
   4   5  11      40      56
   5   5  11    7442     178
  -7   6  11    3244     131
  -6   6  11      91      66
  -5   6  11    5628     148
  -4   6  11   13926     314
  -3   6  11    2418      77
  -2   6  11   27415     318
  -1   6  11    2045      74
   0   6  11   13738     181
   1   6  11    3025      79
   2   6  11    8724     145
   3   6  11    2939     104
   4   6  11   29734     399
   5   6  11    1883     109
  -6   7  11     182      66
  -5   7  11    2080     103
  -4   7  11    1031      75
  -3   7  11      63      50
  -2   7  11  119192    1228
  -1   7  11      21      42
   0   7  11    9486     142
   1   7  11    5700     115
   2   7  11    8441     147
   3   7  11    8320     172
   4   7  11   13817     237
  -6   8  11     100      69
  -5   8  11    8565     230
  -4   8  11    9571     218
  -3   8  11   16607     330
  -2   8  11     944      68
  -1   8  11      85      49
   0   8  11     -40      40
   1   8  11     270      49
   2   8  11     601      56
   3   8  11    4495     126
   4   8  11     223      59
  -5   9  11    2341     203
  -4   9  11    2624     201
  -3   9  11     193      68
  -2   9  11    1344      85
  -1   9  11   11712     201
   0   9  11   18504     289
   1   9  11    2493      93
   2   9  11     154      49
   3   9  11    6563     161
  -4  10  11    1619     160
  -3  10  11     -76      76
  -2  10  11    8014     236
  -1  10  11     981      74
   0  10  11     -50      50
   1  10  11     -53      53
   2  10  11      51      53
  -2  11  11    6708     274
  -1  11  11    3590     191
   0  11  11     198      67
  -8   0  12    1031     158
  -6   0  12   17654     532
  -4   0  12    9638     379
  -2   0  12   12683     282
   0   0  12    4834     135
   2   0  12   27837     563
   4   0  12    4201     191
  -8   1  12     178      65
  -7   1  12     876      70
  -6   1  12     559      60
  -5   1  12   15392     323
  -4   1  12   34733     513
  -3   1  12   14575     194
  -2   1  12    2277      77
  -1   1  12   20703     257
   0   1  12   20773     295
   1   1  12    4933     129
   2   1  12     -37      37
   3   1  12     -43      45
   4   1  12     799      64
   5   1  12     745      66
  -7   2  12     610      73
  -6   2  12    4244     138
  -5   2  12     -14      45
  -4   2  12    2639      83
  -3   2  12     137      41
  -2   2  12   16011     181
  -1   2  12    5949     108
   0   2  12     232      40
   1   2  12    3105      88
   2   2  12    4388     116
   3   2  12   16178     288
   4   2  12    5940     151
   5   2  12    7815     160
  -7   3  12     584      59
  -6   3  12    3820     120
  -5   3  12     538      68
  -4   3  12    8933     174
  -3   3  12   13754     213
  -2   3  12       7      30
  -1   3  12     189      31
   0   3  12   82496     829
   1   3  12    6171     123
   2   3  12   17108     225
   3   3  12    5896     131
   4   3  12    3708     121
   5   3  12     163      51
  -7   4  12    3087     154
  -6   4  12     150      57
  -5   4  12    7288     188
  -4   4  12      44      55
  -3   4  12   12761     198
  -2   4  12     100      34
  -1   4  12     199      33
   0   4  12   10304     147
   1   4  12   14556     187
   2   4  12    1805      69
   3   4  12   38071     498
   4   4  12      65      53
   5   4  12   15892     331
  -7   5  12      64     137
  -6   5  12   11361     360
  -5   5  12    3789     121
  -4   5  12    1992      85
  -3   5  12   18209     281
  -2   5  12    6488     115
  -1   5  12   14268     165
   0   5  12    2318      64
   1   5  12   13675     174
   2   5  12    9723     158
   3   5  12    4867     132
   4   5  12   19737     313
  -6   6  12   10473     241
  -5   6  12     752      83
  -4   6  12      58      59
  -3   6  12   15222     298
  -2   6  12    6662     130
  -1   6  12     132      43
   0   6  12    6094     115
   1   6  12   11022     158
   2   6  12     382      48
   3   6  12   14882     248
   4   6  12   11725     216
  -6   7  12     591      80
  -5   7  12    1654     123
  -4   7  12    1900     107
  -3   7  12   13674     260
  -2   7  12   19507     279
  -1   7  12    8955     171
   0   7  12    1076      60
   1   7  12    2195      76
   2   7  12    2795     104
   3   7  12   13270     226
  -5   8  12     336      98
  -4   8  12     138      76
  -3   8  12     477      84
  -2   8  12    1225      79
  -1   8  12    1927      88
   0   8  12    1212      77
   1   8  12    1221      75
   2   8  12   13125     210
   3   8  12     130      54
  -4   9  12     182      98
  -3   9  12    9473     286
  -2   9  12    7991     212
  -1   9  12    7209     181
   0   9  12    1613      90
   1   9  12     294      56
   2   9  12    3665     125
  -3  10  12    1167     239
  -2  10  12     295      87
  -1  10  12     335      68
   0  10  12    2574     123
  -7   0  13    2883     173
  -5   0  13   14052     421
  -3   0  13      76      67
  -1   0  13     683      68
   1   0  13   16696     440
   3   0  13   13020     474
  -7   1  13     485      67
  -6   1  13     425      70
  -5   1  13    1363      78
  -4   1  13   62809     777
  -3   1  13    2335     132
  -2   1  13   17936     234
  -1   1  13   21145     280
   0   1  13    5839     118
   1   1  13   18201     260
   2   1  13    7433     164
   3   1  13     103      54
   4   1  13      50      59
  -7   2  13    2267     148
  -6   2  13    2022     109
  -5   2  13       4      56
  -4   2  13   13872     226
  -3   2  13     784      64
  -2   2  13   28745     345
  -1   2  13    1229      60
   0   2  13     160      42
   1   2  13    2455      89
   2   2  13   31835     413
   3   2  13    2223      95
   4   2  13    2030      96
  -7   3  13    3527     194
  -6   3  13     172      63
  -5   3  13   16737     276
  -4   3  13    9061     210
  -3   3  13   10509     252
  -2   3  13    1456      69
  -1   3  13   12177     174
   0   3  13    1986      78
   1   3  13   19278     242
   2   3  13      36      47
   3   3  13    1435      80
   4   3  13    1376      82
  -7   4  13     -13     119
  -6   4  13    9331     269
  -5   4  13      44      54
  -4   4  13    9604     239
  -3   4  13   13801     226
  -2   4  13     184      42
  -1   4  13    1788      76
   0   4  13   21549     275
   1   4  13     175      43
   2   4  13   32281     414
   3   4  13     -48      48
   4   4  13    1990     104
  -6   5  13     141      71
  -5   5  13    2282     100
  -4   5  13    4830     131
  -3   5  13   19337     341
  -2   5  13    4150     103
  -1   5  13    8812     131
   0   5  13    2650      85
   1   5  13    1687      74
   2   5  13     274      48
   3   5  13   10621     218
   4   5  13      85      64
  -6   6  13    2236     117
  -5   6  13     429      79
  -4   6  13    9038     219
  -3   6  13      23      51
  -2   6  13     -18      39
  -1   6  13   13636     196
   0   6  13    2058      80
   1   6  13   10427     166
   2   6  13   23290     303
   3   6  13    1691      92
  -5   7  13    4827     180
  -4   7  13   37619     744
  -3   7  13     601     102
  -2   7  13    9408     202
  -1   7  13    2042      87
   0   7  13      35      70
   1   7  13    2833     101
   2   7  13     451      64
  -4   8  13   10903     342
  -3   8  13     350      91
  -2   8  13      11      59
  -1   8  13     454      59
   0   8  13    8756     193
   1   8  13   11139     207
   2   8  13     471      93
  -3   9  13    8472     317
  -2   9  13    5944     196
  -1   9  13    2034     113
   0   9  13     -53      56
  -6   0  14   17329     749
  -4   0  14     270     124
  -2   0  14   10455     253
   0   0  14   33159     772
   2   0  14   30454     709
   4   0  14   21554     517
  -6   1  14    6002     243
  -5   1  14   17784     328
  -4   1  14    9870     381
  -3   1  14    6758     165
  -2   1  14    2086      84
  -1   1  14     551      47
   0   1  14     517      56
   1   1  14    1956     138
   2   1  14     178      59
   3   1  14      64      52
   4   1  14     279      63
  -6   2  14     323      81
  -5   2  14    1893      96
  -4   2  14     995      88
  -3   2  14    4793     138
  -2   2  14    5853     124
  -1   2  14   16548     211
   0   2  14   19959     253
   1   2  14   32681     409
   2   2  14   17837     274
   3   2  14   21515     364
  -6   3  14    7839     230
  -5   3  14    5463     193
  -4   3  14    2851     165
  -3   3  14    6204     192
  -2   3  14   24226     327
  -1   3  14     111      39
   0   3  14    4686     108
   1   3  14     631      56
   2   3  14    5109     130
   3   3  14     716      69
  -6   4  14    1726     182
  -5   4  14       5      56
  -4   4  14     366      73
  -3   4  14      14      52
  -2   4  14    2143      91
  -1   4  14   25830     340
   0   4  14     973      63
   1   4  14   61728     663
   2   4  14     205      57
   3   4  14   15576     255
  -5   5  14     363      72
  -4   5  14    6430     171
  -3   5  14     190      64
  -2   5  14    9026     177
  -1   5  14    1293      74
   0   5  14    1327      76
   1   5  14    2179      99
   2   5  14    3422     127
   3   5  14     -25      92
  -5   6  14     405      85
  -4   6  14       2      96
  -3   6  14     -59      75
  -2   6  14     609      66
  -1   6  14    7888     179
   0   6  14   12176     223
   1   6  14   11550     201
   2   6  14   14219     252
  -4   7  14     528     119
  -3   7  14   14816     341
  -2   7  14    6323     176
  -1   7  14      28      50
   0   7  14    2173     106
   1   7  14     -31      62
  -2   8  14    1039      95
  -1   8  14     244      71
   0   8  14    5246     237
  -5   0  15     232     172
  -3   0  15    8155     326
  -1   0  15   21109     457
   1   0  15   29121     582
   3   0  15   30336     738
  -6   1  15   32868     576
  -5   1  15    4181     236
  -4   1  15     -84      84
  -3   1  15     -30      76
  -2   1  15    2780     114
  -1   1  15     124      47
   0   1  15    3490     111
   1   1  15     798      73
   2   1  15    3607     126
   3   1  15      70      96
  -5   2  15     477     103
  -4   2  15    7177     415
  -3   2  15      -8      61
  -2   2  15     925      85
  -1   2  15    4517     109
   0   2  15   39004     451
   1   2  15    4417     116
   2   2  15    9344     182
  -5   3  15    1725     180
  -4   3  15    3096     156
  -3   3  15     245      59
  -2   3  15    2362     115
  -1   3  15     142      47
   0   3  15    4112     110
   1   3  15    1513      85
   2   3  15      71      48
  -5   4  15     261      88
  -4   4  15    3163     197
  -3   4  15     118      68
  -2   4  15   11815     232
  -1   4  15     469      62
   0   4  15   29573     349
   1   4  15     428      60
   2   4  15    2112     102
  -4   5  15    2503     125
  -3   5  15    3032     143
  -2   5  15     821      81
  -1   5  15     641      68
   0   5  15     450      62
   1   5  15      43      55
  -3   6  15    2264     128
  -2   6  15    1202     126
  -1   6  15    6940     182
   0   6  15   12617     232
  -4   0  16    2318     223
  -2   0  16     239      85
   0   0  16   12593     326
  -4   1  16    1102     176
  -3   1  16    1199     110
  -2   1  16     987      82
  -1   1  16    1141      78
   0   1  16     177      57
   1   1  16    5963     142
  -4   2  16     407      99
  -3   2  16    1490      97
  -2   2  16    4090     155
  -1   2  16    5322     134
   0   2  16   10047     172
   1   2  16   18760     259
  -4   3  16    5827     245
  -3   3  16     595      72
  -2   3  16     713      94
  -1   3  16    1275     102
   0   3  16     110      52
  -3   4  16    5403     179
  -2   4  16     210      72
  -1   4  16   25809     404
   0   4  16    1194      82
;
_shelx_hkl_checksum     943
_shelx_res_file
;
TITL I         P 21/N       R   0.03
CELL  0.71073  7.40220 10.93900 12.65000 90.00000 99.90800 90.00000
ZERR 2  0.00020  0.00030  0.00040  0.00000  0.00100  0.00000
LATT 1
SYMM -X+ 0.50000, Y+ 0.50000, -Z+ 0.50000
SFAC C H N O S
UNIT 40 40 4 16 4
TEMP 23
L.S. 5
FMAP 2
PLAN 10
ACTA
BOND $H
HTAB
EQIV $1 X+1/2, -Y+1/2, Z+1/2
HTAB C1 O1_$1
EQIV $2 -X, -Y, -Z+1
HTAB N1 O2_$2
EQIV $3 X, Y-1, Z
HTAB N1 O1W_$3
EQIV $4 X, Y, Z+1
HTAB C10 O1_$4
EQIV $5 -X+1/2, Y+1/2, -Z+3/2
HTAB C11 O2_$5
EQIV $6 -X, -Y+1, -Z+1
HTAB O1W O1_$6
HTAB O1W O2_$6
EQIV $7 X, Y+1, Z+1
HTAB O1W O3_$7
CONF
WGHT    0.061400    0.386700
FVAR       9.99794
S1    5    0.215101   -0.067062    0.183110    11.00000    0.03049    0.02730 =
         0.02227   -0.00094   -0.00176   -0.00197
O1    4    0.148497    0.054944    0.152418    11.00000    0.04714    0.02916 =
         0.03721    0.00624   -0.00963   -0.00217
O2    4    0.068070   -0.149635    0.198356    11.00000    0.04351    0.03851 =
         0.03908    0.00344   -0.00762   -0.01583
O3    4    0.330359   -0.117757    0.112354    11.00000    0.04699    0.07647 =
         0.02901   -0.00999    0.00254    0.01341
C1    1    0.550293    0.160471    0.645300    11.00000    0.03815    0.02214 =
         0.02931   -0.00370    0.00048    0.00065
AFIX  43
H1    2    0.551626    0.230626    0.686953    11.00000   -1.20000
AFIX   0
C2    1    0.456574    0.159732    0.541997    11.00000    0.03516    0.01998 =
         0.03006    0.00019   -0.00035    0.00358
AFIX  43
H2    2    0.394334    0.229477    0.513817    11.00000   -1.20000
AFIX   0
C3    1    0.453893    0.053478    0.477902    11.00000    0.02412    0.01979 =
         0.02457    0.00137    0.00241   -0.00089
C4    1    0.357826    0.050608    0.370216    11.00000    0.02688    0.02174 =
         0.02595    0.00244    0.00019   -0.00027
AFIX  43
H4    2    0.297206    0.120000    0.339963    11.00000   -1.20000
AFIX   0
C5    1    0.355030   -0.054699    0.311371    11.00000    0.02699    0.02577 =
         0.02193    0.00059    0.00011   -0.00278
N1    3    0.309602    0.216240    0.919215    11.00000    0.04392    0.03903 =
         0.05729   -0.01722    0.02003   -0.01489
AFIX   3
H3    2    0.262712    0.146300    0.899405    11.00000   -1.20000
AFIX   0
C6    1    0.460265    0.439238    0.982357    11.00000    0.02504    0.03197 =
         0.02908   -0.00497    0.00848   -0.00299
C7    1    0.371750    0.419424    0.876962    11.00000    0.04743    0.04212 =
         0.03241   -0.00505    0.00190   -0.00792
AFIX  43
H7    2    0.363346    0.482138    0.826717    11.00000   -1.20000
AFIX   0
C8    1    0.297160    0.306682    0.847977    11.00000    0.05096    0.05373 =
         0.04170   -0.01668    0.00373   -0.01443
AFIX  43
H8    2    0.237509    0.293524    0.777994    11.00000   -1.20000
AFIX   0
C10   1    0.392191    0.231098    1.019256    11.00000    0.05821    0.03660 =
         0.05311    0.00108    0.02168   -0.00974
AFIX  43
H10   2    0.398924    0.166224    1.067290    11.00000   -1.20000
AFIX   0
C11   1    0.468564    0.342122    1.053065    11.00000    0.04684    0.03931 =
         0.03360    0.00035    0.00810   -0.00788
AFIX  43
H11   2    0.526130    0.351915    1.123915    11.00000   -1.20000
AFIX   0
O1W   4    0.237856    0.965896    0.896581    11.00000    0.04246    0.04860 =
         0.04173    0.00416    0.00368   -0.00141
H1A   2    0.126473    0.957549    0.884584    11.00000    0.05800
H1B   2    0.274870    0.940114    0.957263    11.00000    0.06123
HKLF 4
REM  I         P 21/N       R   0.03
REM R1 =  0.0349 for    2340 Fo > 4sig(Fo)  and  0.0379 for all    2551 data
REM    153 parameters refined using      0 restraints
END
WGHT      0.0615      0.3886
REM Instructions for potential hydrogen bonds
HTAB C1 O1_$1
HTAB N1 O2_$2
HTAB N1 O1W_$3
HTAB C10 O1_$4
HTAB C11 O2_$5
HTAB O1W S1_$6
HTAB O1W O1_$6
HTAB O1W O2_$6
HTAB O1W S1_$7
HTAB O1W O3_$7
REM Highest difference peak  0.412,  deepest hole -0.233,  1-sigma level  0.055
Q1    1   0.5000  0.0000  0.5000  10.50000  0.05    0.41
Q2    1   0.3536 -0.0041  0.3364  11.00000  0.05    0.39
Q3    1   0.4532  0.1017  0.5126  11.00000  0.05    0.37
Q4    1   0.3575 -0.0456  0.1098  11.00000  0.05    0.36
Q5    1   0.2888 -0.0601  0.2576  11.00000  0.05    0.34
Q6    1   0.2607  0.2723  0.8923  11.00000  0.05    0.34
Q7    1   0.4082 -0.1027  0.3362  11.00000  0.05    0.33
Q8    1   0.5000  0.5000  1.0000  10.50000  0.05    0.33
Q9    1   0.4191  0.0526  0.4222  11.00000  0.05    0.32
Q10   1   0.1555  0.0047  0.1727  11.00000  0.05    0.31
;
_shelx_res_checksum     46521
_shelxl_version_number        2.013
