# Supplementary material for: Crystal structure of 4,4′-bipyridine-1,1’-diium naphthalene-2,6-di­sulfonate dihydrate
Source: Acta Crystallogr Sect E Struct Rep Online. 2014 Aug 9;70(Pt 9):o989–90. doi: 10.1107/S160053681401784X (PMC4186165; doi:10.1107/S160053681401784X)
Supplement: Supplementary file 2 [file e-70-0o989-Isup2.hkl]

#
# h,k,l, Fc-squared, Fo-squared, sigma(Fo-squared), status flag
#
data_I
_shelx_title ' I         P 21/N       R   0.03'
_shelx_refln_list_code          4
_shelx_F_calc_maximum      152.72
_exptl_crystal_F_000       500.00
_reflns_d_resolution_high  0.7441

loop_
 _space_group_symop_operation_xyz
 'x, y, z'
 '-x+1/2, y+1/2, -z+1/2'
 '-x, -y, -z'
 'x-1/2, -y-1/2, z-1/2'

_cell_length_a     7.4022
_cell_length_b    10.9390
_cell_length_c    12.6500
_cell_angle_alpha  90.000
_cell_angle_beta   99.908
_cell_angle_gamma  90.000

_shelx_F_squared_multiplier     1.000

loop_
 _refln_index_h
 _refln_index_k
 _refln_index_l
 _refln_F_squared_calc
 _refln_F_squared_meas
 _refln_F_squared_sigma
 _refln_observed_status
   2   0   0       1550.09       1497.84        13.97 o
   4   0   0         74.83         67.58         1.02 o
   6   0   0          3.37          4.06         0.33 o
   8   0   0         58.72         60.07         1.85 o
   1   1   0        186.97        178.54         1.30 o
   2   1   0       3876.55       3990.85        26.04 o
   3   1   0        164.02        124.35         0.94 o
   4   1   0         28.92         36.39         0.44 o
   5   1   0        366.94        366.87         2.83 o
   6   1   0        448.32        466.29         3.82 o
   7   1   0        404.51        408.14         4.28 o
   8   1   0         53.56         52.79         1.33 o
   9   1   0        189.95        201.17         3.69 o
   0   2   0       4468.96       4874.79        45.05 o
   1   2   0       6937.82       7054.26        45.59 o
   2   2   0       2006.00       2061.90        13.89 o
   3   2   0        132.82        110.17         0.93 o
   4   2   0         10.70         12.44         0.26 o
   5   2   0        402.55        415.06         3.06 o
   6   2   0          4.38          4.04         0.31 o
   7   2   0          6.46          6.38         0.47 o
   8   2   0         49.70         50.27         1.15 o
   9   2   0          4.53          4.66         0.52 o
   1   3   0        119.73         86.40         0.67 o
   2   3   0         13.55         21.42         0.29 o
   3   3   0        499.92        463.17         3.27 o
   4   3   0        224.08        288.64         2.16 o
   5   3   0        183.34        189.07         1.56 o
   6   3   0        800.85        791.44         6.80 o
   7   3   0         40.50         42.89         1.01 o
   8   3   0         75.10         81.30         1.50 o
   9   3   0          0.85          1.35         0.55 o
   0   4   0        384.52        425.29         4.40 o
   1   4   0       2472.49       2489.89        16.23 o
   2   4   0       1003.22       1128.72         7.45 o
   3   4   0       1612.03       1642.69        11.51 o
   4   4   0         27.07         31.79         0.42 o
   5   4   0         73.85         72.72         0.79 o
   6   4   0          0.09         -0.29         0.29 o
   7   4   0         25.75         24.85         0.81 o
   8   4   0         34.73         37.74         1.20 o
   9   4   0          2.58          4.07         0.56 o
   1   5   0        307.91        305.33         2.13 o
   2   5   0        277.62        248.92         1.89 o
   3   5   0          2.75          2.34         0.16 o
   4   5   0        404.61        347.50         2.63 o
   5   5   0          7.62          5.19         0.35 o
   6   5   0        376.77        357.75         3.82 o
   7   5   0         43.36         38.69         1.19 o
   8   5   0         88.73         91.16         1.86 o
   9   5   0         10.82          8.82         1.00 o
   0   6   0        666.11        722.23         6.42 o
   1   6   0         22.71         18.64         0.33 o
   2   6   0       1529.33       1544.11        10.74 o
   3   6   0       1278.92       1333.85        10.00 o
   4   6   0         92.45         92.05         1.16 o
   5   6   0        208.72        203.35         2.26 o
   6   6   0         22.45         15.84         0.59 o
   7   6   0         46.44         47.98         1.18 o
   8   6   0         27.81         33.12         1.32 o
   1   7   0          0.16         -0.07         0.12 o
   2   7   0         69.24         54.27         0.66 o
   3   7   0        187.03        162.91         1.54 o
   4   7   0          0.06         -0.22         0.26 o
   5   7   0        357.30        352.22         3.56 o
   6   7   0        197.61        194.00         2.56 o
   7   7   0        112.18        111.78         2.16 o
   8   7   0          0.57         -0.49         0.49 o
   0   8   0       3268.60       3190.72        28.87 o
   1   8   0         31.06         28.32         0.51 o
   2   8   0        328.92        315.47         2.48 o
   3   8   0          7.76          6.32         0.33 o
   4   8   0         40.09         34.55         0.73 o
   5   8   0         84.15         73.40         1.24 o
   6   8   0          9.71          7.35         0.56 o
   7   8   0          0.26          0.24         0.45 o
   8   8   0          0.00         -0.53         0.53 o
   1   9   0         33.12         32.19         0.55 o
   2   9   0         19.29         19.57         0.81 o
   3   9   0        333.08        316.54         3.27 o
   4   9   0        260.84        264.02         2.85 o
   5   9   0        170.18        158.50         1.95 o
   6   9   0         30.47         31.49         1.03 o
   7   9   0        103.19        106.13         2.20 o
   0  10   0       2207.24       2243.15        25.85 o
   1  10   0        390.96        369.18         3.31 o
   2  10   0         76.55         73.52         1.07 o
   3  10   0         27.74         22.73         0.70 o
   4  10   0          7.60          5.42         0.48 o
   5  10   0         17.49         16.42         0.76 o
   6  10   0          2.24          1.52         0.54 o
   7  10   0          1.57          3.24         0.73 o
   1  11   0         30.72         33.31         0.72 o
   2  11   0         96.06         90.95         1.43 o
   3  11   0         52.11         59.81         1.49 o
   4  11   0          1.87          2.05         0.44 o
   5  11   0          2.91          2.06         0.50 o
   6  11   0        156.80        160.52         2.89 o
   0  12   0          0.16          7.90         0.93 o
   1  12   0         29.28         30.33         0.80 o
   2  12   0         51.52         56.67         1.18 o
   3  12   0         35.53         37.60         1.08 o
   4  12   0         34.14         37.23         1.20 o
   5  12   0         49.19         41.87         1.59 o
   1  13   0          5.00          7.19         0.54 o
   2  13   0         23.51         23.10         0.91 o
   3  13   0         29.40         30.02         1.07 o
   4  13   0          0.04          0.60         0.67 o
   0  14   0        191.46        205.14         4.40 o
   1  14   0          2.63          4.33         0.77 o
   2  14   0         18.40         18.55         0.97 o
  -9   0   1          0.38          1.93         0.64 o
  -7   0   1          0.08          0.57         0.53 o
  -5   0   1          9.78         13.34         0.44 o
  -3   0   1       1525.52       1827.15        18.55 o
  -1   0   1       5532.40       6385.81        73.50 o
   1   0   1       4734.49       5047.07        46.19 o
   3   0   1        304.78        365.20         3.49 o
   5   0   1          0.54         -0.01         0.21 o
   7   0   1        208.68        211.72         3.61 o
   9   0   1          1.15          0.59         0.94 o
  -9   1   1         17.66         15.97         0.81 o
  -8   1   1        137.21        132.57         2.31 o
  -7   1   1         49.20         46.37         1.10 o
  -6   1   1        241.78        241.90         2.11 o
  -5   1   1         77.25         82.44         0.85 o
  -4   1   1          0.18          0.73         0.14 o
  -3   1   1        951.20       1050.10         7.09 o
  -2   1   1      10247.73      11226.10        76.75 o
  -1   1   1        124.70        119.73         1.04 o
   0   1   1        243.48        234.82         1.73 o
   1   1   1       1047.41       1032.72         6.94 o
   2   1   1       5298.18       5517.75        37.93 o
   3   1   1         89.33         92.86         0.80 o
   4   1   1        137.81        116.73         1.00 o
   5   1   1          2.08          1.40         0.14 o
   6   1   1        621.39        624.84         4.72 o
   7   1   1         67.68         61.62         1.02 o
   8   1   1        240.82        240.74         3.32 o
   9   1   1         19.74         19.84         1.09 o
  -9   2   1         10.08         10.94         0.72 o
  -8   2   1         27.69         25.20         0.89 o
  -7   2   1          2.78          2.88         0.42 o
  -6   2   1         14.65         12.62         0.37 o
  -5   2   1          3.92          5.59         0.21 o
  -4   2   1        679.09        722.45         5.16 o
  -3   2   1       3774.31       4050.28        26.11 o
  -2   2   1       1573.56       1983.59        13.08 o
  -1   2   1       7807.41       8008.42        49.86 o
   0   2   1       3990.93       4142.99        25.17 o
   1   2   1        741.57        762.13         5.37 o
   2   2   1        546.78        561.43         3.82 o
   3   2   1        365.13        385.60         2.72 o
   4   2   1         79.06         62.44         0.63 o
   5   2   1        662.26        662.64         4.88 o
   6   2   1         31.81         36.08         0.62 o
   7   2   1         69.00         66.98         1.01 o
   8   2   1        496.05        501.53         6.02 o
   9   2   1         16.14         16.18         1.11 o
  -9   3   1        142.30        144.23         2.91 o
  -8   3   1          6.35          5.63         0.58 o
  -7   3   1        494.72        481.27         5.22 o
  -6   3   1          1.17          0.14         0.31 o
  -5   3   1        229.89        225.44         1.86 o
  -4   3   1         37.96         42.84         0.54 o
  -3   3   1        687.41        769.22         5.19 o
  -2   3   1          7.20         10.06         0.19 o
  -1   3   1       3782.12       4006.09        23.86 o
   0   3   1        384.76        436.96         2.81 o
   1   3   1       2377.08       2353.84        14.71 o
   2   3   1         47.00         56.89         0.57 o
   3   3   1        324.67        284.21         2.13 o
   4   3   1       1596.10       1634.61        11.05 o
   5   3   1        921.19        897.58         6.55 o
   6   3   1        128.70        129.88         1.27 o
   7   3   1        430.06        430.01         4.81 o
   8   3   1         28.05         32.69         1.15 o
   9   3   1         12.74         15.14         1.02 o
  -9   4   1          4.29          4.33         0.60 o
  -8   4   1         89.09         92.10         1.73 o
  -7   4   1          4.39          2.76         0.42 o
  -6   4   1         99.30         99.72         1.35 o
  -5   4   1         60.43         61.03         0.77 o
  -4   4   1       1151.53       1223.90         8.56 o
  -3   4   1         18.00         20.72         0.32 o
  -2   4   1         80.38         56.51         0.55 o
  -1   4   1       1005.47       1031.55         6.65 o
   0   4   1        340.70        371.85         2.56 o
   1   4   1        690.53        706.88         4.64 o
   2   4   1       5414.44       6050.76        41.41 o
   3   4   1         87.64         97.42         0.85 o
   4   4   1         33.25         30.45         0.43 o
   5   4   1        206.15        228.06         2.06 o
   6   4   1         45.76         42.61         0.83 o
   7   4   1         93.73         93.71         1.47 o
   8   4   1        154.86        152.47         2.85 o
   9   4   1          5.99          5.80         0.79 o
  -9   5   1         27.18         33.30         1.45 o
  -8   5   1         75.82         78.05         1.86 o
  -7   5   1        101.53        106.65         1.92 o
  -6   5   1        224.62        220.42         2.63 o
  -5   5   1         11.48         10.34         0.40 o
  -4   5   1          0.64          2.52         0.18 o
  -3   5   1        363.24        402.30         3.03 o
  -2   5   1          7.19         12.62         0.24 o
  -1   5   1        329.64        317.39         2.09 o
   0   5   1          1.28          3.32         0.17 o
   1   5   1        121.45        177.15         1.35 o
   2   5   1          0.19          0.40         0.14 o
   3   5   1        549.80        483.83         3.60 o
   4   5   1        114.01        117.03         1.11 o
   5   5   1       1019.38        997.65         8.22 o
   6   5   1         86.61         84.57         1.28 o
   7   5   1        232.81        230.13         3.06 o
   8   5   1         23.22         24.97         1.22 o
   9   5   1         41.49         41.90         2.45 o
  -9   6   1         11.78         11.42         1.10 o
  -8   6   1         57.31         55.47         1.55 o
  -7   6   1          5.48          7.65         0.58 o
  -6   6   1          8.65          9.60         0.53 o
  -5   6   1         38.27         42.57         0.81 o
  -4   6   1        571.97        590.34         5.38 o
  -3   6   1       1154.00       1123.14         7.99 o
  -2   6   1        135.55        140.45         1.23 o
  -1   6   1        262.64        225.70         1.63 o
   0   6   1        562.88        585.51         3.92 o
   1   6   1       1612.62       1643.18        10.81 o
   2   6   1         59.00         88.48         0.85 o
   3   6   1        411.73        428.48         3.60 o
   4   6   1         78.05         76.11         0.93 o
   5   6   1        134.82        125.41         1.67 o
   6   6   1          0.62          1.27         0.41 o
   7   6   1          0.19          0.55         0.41 o
   8   6   1         64.20         66.76         1.78 o
  -8   7   1        131.70        140.93         2.59 o
  -7   7   1         14.45         16.33         0.76 o
  -6   7   1        169.72        171.55         2.22 o
  -5   7   1         62.37         60.20         1.03 o
  -4   7   1        238.51        220.53         2.27 o
  -3   7   1          0.74          0.14         0.18 o
  -2   7   1         79.30         79.50         0.85 o
  -1   7   1         61.67         61.81         0.60 o
   0   7   1        152.20        151.21         1.18 o
   1   7   1         17.05         16.89         0.31 o
   2   7   1        121.32        101.81         1.01 o
   3   7   1          3.33          2.15         0.23 o
   4   7   1        846.95        865.01         7.54 o
   5   7   1         35.06         31.73         0.84 o
   6   7   1        269.06        262.01         3.16 o
   7   7   1         33.10         33.86         1.04 o
   8   7   1         65.87         67.83         2.09 o
  -8   8   1          0.37          0.78         0.65 o
  -7   8   1          9.00          9.11         0.71 o
  -6   8   1         16.31         16.80         0.70 o
  -5   8   1          0.86          2.20         0.38 o
  -4   8   1          2.73          1.43         0.35 o
  -3   8   1        526.05        514.39         4.96 o
  -2   8   1        836.05        779.83         6.15 o
  -1   8   1       1179.21       1126.35         7.80 o
   0   8   1          5.31          4.97         0.38 o
   1   8   1        174.58        171.78         1.50 o
   2   8   1        186.54        159.38         1.52 o
   3   8   1         20.94         13.82         0.38 o
   4   8   1         36.87         32.85         0.71 o
   5   8   1         22.34         20.87         0.67 o
   6   8   1         64.64         53.96         1.11 o
   7   8   1          0.13          0.46         0.42 o
   8   8   1         35.56         36.81         1.37 o
  -7   9   1         14.72         14.69         0.87 o
  -6   9   1         19.12         22.38         0.90 o
  -5   9   1         71.71         72.39         1.24 o
  -4   9   1         59.40         55.62         1.03 o
  -3   9   1          5.17          6.54         0.70 o
  -2   9   1        253.51        250.38         2.80 o
  -1   9   1          1.32          2.18         0.24 o
   0   9   1        585.19        558.82         4.18 o
   1   9   1        103.32        101.14         1.04 o
   2   9   1        706.93        651.65         6.37 o
   3   9   1         35.12         37.96         0.73 o
   4   9   1         56.96         59.75         1.06 o
   5   9   1         77.93         79.77         1.37 o
   6   9   1        146.57        144.51         2.13 o
   7   9   1         47.09         46.31         1.48 o
  -7  10   1          3.82          2.72         0.67 o
  -6  10   1         25.42         31.62         1.11 o
  -5  10   1          0.09         -0.08         0.40 o
  -4  10   1        264.66        265.65         2.88 o
  -3  10   1         18.37         16.03         0.55 o
  -2  10   1         15.07         17.37         0.60 o
  -1  10   1       1295.76       1250.62         9.66 o
   0  10   1        190.17        216.17         4.16 o
   1  10   1         65.43         65.89         1.15 o
   2  10   1        244.83        238.13         2.96 o
   3  10   1        224.53        206.20         3.82 o
   4  10   1         12.92         13.40         0.62 o
   5  10   1         24.53         23.95         0.92 o
   6  10   1         27.16         24.67         1.05 o
   7  10   1         19.57         25.48         1.17 o
  -6  11   1          6.76          8.38         0.62 o
  -5  11   1         58.42         62.01         1.26 o
  -4  11   1          0.05          0.55         0.43 o
  -3  11   1         14.98         14.96         0.60 o
  -2  11   1         43.99         47.91         0.91 o
  -1  11   1          4.50          5.91         0.38 o
   0  11   1         18.82         20.80         0.58 o
   1  11   1         23.70         21.92         0.59 o
   2  11   1         78.91         68.17         1.17 o
   3  11   1        187.44        180.02         2.58 o
   4  11   1          0.12          0.84         0.41 o
   5  11   1        162.99        172.17         3.78 o
   6  11   1         25.22         24.01         1.45 o
  -5  12   1        115.11        125.56         2.23 o
  -4  12   1        307.50        317.71         5.10 o
  -3  12   1         11.05         13.73         0.74 o
  -2  12   1         75.30         72.32         1.31 o
  -1  12   1          1.58          6.50         0.61 o
   0  12   1        296.19        299.20         3.28 o
   1  12   1          6.79          6.17         0.44 o
   2  12   1         81.22         92.90         1.49 o
   3  12   1         41.20         36.49         1.18 o
   4  12   1          1.81          2.25         0.61 o
   5  12   1         26.31         24.14         1.14 o
  -4  13   1         54.96         63.75         1.80 o
  -3  13   1          1.92          4.65         0.63 o
  -2  13   1          1.39          0.81         0.69 o
  -1  13   1          0.89          0.51         0.43 o
   0  13   1          0.59          2.76         0.52 o
   1  13   1         10.42          8.70         0.62 o
   2  13   1        147.98        153.24         2.88 o
   3  13   1          0.11         -0.20         0.51 o
   4  13   1         13.72         10.82         0.93 o
  -2  14   1          0.28          1.55         0.54 o
  -1  14   1         46.48         44.07         1.42 o
   0  14   1         14.29         15.28         0.88 o
   1  14   1         94.22        111.68         2.26 o
   2  14   1        105.42        128.46         2.81 o
  -8   0   2         36.14         37.59         1.50 o
  -6   0   2        172.59        169.49         2.58 o
  -4   0   2        228.99        192.62         2.11 o
  -2   0   2      23322.59      24742.58       330.45 o
   0   0   2        502.06        500.42         6.01 o
   2   0   2        731.87        807.59         7.58 o
   4   0   2        715.90        784.42         8.07 o
   6   0   2         48.54         46.85         0.91 o
   8   0   2          5.18          5.79         0.80 o
  -9   1   2        112.30        109.20         2.26 o
  -8   1   2        182.90        173.72         2.65 o
  -7   1   2        350.18        345.72         4.11 o
  -6   1   2         22.20         20.74         0.51 o
  -5   1   2        315.09        297.95         2.39 o
  -4   1   2        320.79        339.74         2.45 o
  -3   1   2        318.41        298.79         2.18 o
  -2   1   2       8113.47       8486.86        58.68 o
  -1   1   2        205.17        215.02         1.38 o
   0   1   2       1977.21       2148.60        14.30 o
   1   1   2       2789.40       2990.61        20.14 o
   2   1   2        928.53        890.42         5.89 o
   3   1   2        208.86        182.63         1.52 o
   4   1   2        150.05        144.50         1.34 o
   5   1   2         20.64         19.37         0.41 o
   6   1   2          6.25          7.53         0.35 o
   7   1   2        129.90        133.12         1.76 o
   8   1   2         25.03         24.50         1.02 o
   9   1   2          9.95          8.76         0.71 o
  -9   2   2          3.31          2.69         0.68 o
  -8   2   2          0.01         -0.39         0.39 o
  -7   2   2        237.86        235.88         2.86 o
  -6   2   2        138.41        132.97         1.63 o
  -5   2   2        138.80        133.41         1.31 o
  -4   2   2         61.72         66.80         0.76 o
  -3   2   2        473.91        548.86         3.79 o
  -2   2   2       3868.51       4223.40        33.64 o
  -1   2   2       3496.10       3566.21        20.89 o
   0   2   2       1158.41       1181.74         7.62 o
   1   2   2        575.37        550.10         4.78 o
   2   2   2         22.09         25.25         0.29 o
   3   2   2        104.35         99.34         0.86 o
   4   2   2        297.75        297.44         2.44 o
   5   2   2        155.17        150.89         1.39 o
   6   2   2          3.80          3.89         0.31 o
   7   2   2        303.38        312.54         3.43 o
   8   2   2         36.48         35.07         1.15 o
   9   2   2         67.99         66.75         2.04 o
  -9   3   2         19.84         24.97         1.08 o
  -8   3   2        270.63        271.01         4.69 o
  -7   3   2         13.15         12.78         0.58 o
  -6   3   2          6.94          3.94         0.32 o
  -5   3   2         44.26         38.64         0.65 o
  -4   3   2        512.86        558.56         3.95 o
  -3   3   2          4.57          6.45         0.21 o
  -2   3   2         47.10         42.27         0.47 o
  -1   3   2         15.86         20.88         0.24 o
   0   3   2        804.77        826.47         5.19 o
   1   3   2       1785.45       1993.26        12.62 o
   2   3   2         73.63         43.16         0.45 o
   3   3   2         36.29         48.99         0.53 o
   4   3   2        477.12        441.76         3.19 o
   5   3   2         45.51         48.60         0.63 o
   6   3   2         71.92         63.99         0.87 o
   7   3   2         20.10         22.24         0.73 o
   8   3   2        202.99        192.98         2.82 o
   9   3   2          1.57          1.35         0.58 o
  -9   4   2         55.97         60.67         1.76 o
  -8   4   2         27.25         29.35         1.37 o
  -7   4   2         81.05         86.88         1.54 o
  -6   4   2         63.93         60.97         1.06 o
  -5   4   2        240.33        243.95         2.21 o
  -4   4   2        385.15        412.71         3.24 o
  -3   4   2        744.09        715.60         5.17 o
  -2   4   2         47.23         50.34         0.50 o
  -1   4   2        359.40        374.18         2.58 o
   0   4   2        382.83        397.81         2.54 o
   1   4   2        360.07        374.85         2.56 o
   2   4   2        198.14        207.48         1.72 o
   3   4   2        251.90        262.94         2.04 o
   4   4   2        195.38        182.28         1.63 o
   5   4   2        197.47        183.10         1.71 o
   6   4   2         32.10         30.81         0.64 o
   7   4   2         40.79         39.24         0.88 o
   8   4   2         46.84         46.42         1.80 o
   9   4   2         78.33         80.19         2.57 o
  -9   5   2          3.27          5.20         0.71 o
  -8   5   2        144.28        145.36         2.66 o
  -7   5   2         28.84         27.66         0.99 o
  -6   5   2         76.73         71.71         1.29 o
  -5   5   2         43.75         40.54         0.73 o
  -4   5   2          1.61          1.16         0.19 o
  -3   5   2         53.83         53.64         0.59 o
  -2   5   2         78.42         95.20         0.79 o
  -1   5   2       1670.56       1673.48        10.58 o
   0   5   2        140.80        172.25         1.20 o
   1   5   2        729.06        741.24         5.08 o
   2   5   2       1069.57       1290.81         8.75 o
   3   5   2         53.45         41.25         0.56 o
   4   5   2        822.21        826.70         6.26 o
   5   5   2         44.20         39.39         0.68 o
   6   5   2         80.56         79.36         1.26 o
   7   5   2          5.76          5.26         0.45 o
   8   5   2         16.12         18.41         1.13 o
  -9   6   2          1.68          1.69         0.77 o
  -8   6   2         18.62         21.02         0.95 o
  -7   6   2         19.38         19.24         0.79 o
  -6   6   2          5.31          5.03         0.42 o
  -5   6   2         37.37         40.37         0.79 o
  -4   6   2        783.87        770.28         6.87 o
  -3   6   2        111.57        126.55         1.20 o
  -2   6   2       1120.96       1086.59         7.30 o
  -1   6   2        170.48        147.43         1.14 o
   0   6   2         58.24         50.96         0.55 o
   1   6   2        673.87        736.14         5.00 o
   2   6   2          0.01          0.62         0.12 o
   3   6   2          7.30         10.02         0.30 o
   4   6   2         34.95         22.52         0.53 o
   5   6   2        147.73        160.90         1.81 o
   6   6   2         61.68         58.96         1.14 o
   7   6   2         43.84         42.61         1.18 o
   8   6   2          0.53         -0.25         0.62 o
  -8   7   2        100.53        101.21         2.20 o
  -7   7   2         31.31         29.27         1.02 o
  -6   7   2         54.08         50.59         1.19 o
  -5   7   2         25.71         23.21         0.72 o
  -4   7   2         95.31         93.98         1.24 o
  -3   7   2         15.75         14.36         0.40 o
  -2   7   2          7.02          4.23         0.19 o
  -1   7   2        267.22        276.35         1.98 o
   0   7   2        486.64        499.20         3.39 o
   1   7   2        334.16        312.60         2.22 o
   2   7   2         52.74         55.83         0.66 o
   3   7   2        752.05        734.31         6.08 o
   4   7   2         34.73         22.44         0.59 o
   5   7   2        345.38        338.85         3.77 o
   6   7   2         15.13         13.38         0.64 o
   7   7   2         96.97        103.64         2.22 o
   8   7   2         50.47         46.98         1.96 o
  -8   8   2         16.54         18.58         1.09 o
  -7   8   2          0.06          0.08         0.49 o
  -6   8   2         26.35         28.91         0.96 o
  -5   8   2          7.43          7.89         0.47 o
  -4   8   2        276.37        274.67         2.68 o
  -3   8   2        340.47        322.98         3.02 o
  -2   8   2       3638.92       3528.20        24.95 o
  -1   8   2         10.70         11.57         0.31 o
   0   8   2        151.89        162.19         1.34 o
   1   8   2         85.00         76.13         0.82 o
   2   8   2         23.87         20.04         0.47 o
   3   8   2         10.93          9.35         0.39 o
   4   8   2        566.56        502.71         4.67 o
   5   8   2         26.10         23.68         0.73 o
   6   8   2         18.58         23.86         0.94 o
   7   8   2         44.49         42.00         1.35 o
  -7   9   2         63.74         61.41         1.64 o
  -6   9   2          5.32          4.97         0.54 o
  -5   9   2          1.07          2.35         0.51 o
  -4   9   2          2.96          3.81         0.39 o
  -3   9   2        127.19        113.58         1.55 o
  -2   9   2         87.36         81.04         1.06 o
  -1   9   2         73.33         73.39         0.88 o
   0   9   2        513.93        496.37         3.70 o
   1   9   2        119.06        113.97         1.23 o
   2   9   2        287.97        265.62         2.46 o
   3   9   2        182.09        152.58         1.87 o
   4   9   2        157.21        162.63         2.05 o
   5   9   2         93.59         85.08         1.59 o
   6   9   2         46.59         47.81         1.35 o
   7   9   2         81.35         86.87         2.09 o
  -7  10   2         75.00         78.05         2.02 o
  -6  10   2          3.43          5.08         0.58 o
  -5  10   2        208.36        219.93         2.71 o
  -4  10   2         12.29         15.97         1.02 o
  -3  10   2        479.63        470.05         5.37 o
  -2  10   2        809.05        774.08         6.90 o
  -1  10   2        341.11        356.36         3.18 o
   0  10   2          1.88          1.40         0.31 o
   1  10   2          0.06          0.21         0.28 o
   2  10   2          1.69          0.93         0.29 o
   3  10   2          4.50          3.26         0.40 o
   4  10   2         74.05         66.60         1.61 o
   5  10   2         32.00         31.08         1.07 o
   6  10   2          0.27         -0.58         0.58 o
  -6  11   2         26.72         29.21         1.17 o
  -5  11   2          6.64          7.39         0.57 o
  -4  11   2         41.10         41.59         1.04 o
  -3  11   2          0.65          0.40         0.37 o
  -2  11   2        242.75        233.91         2.61 o
  -1  11   2        157.24        147.76         1.69 o
   0  11   2          5.49          7.52         0.38 o
   1  11   2          3.23          2.76         0.40 o
   2  11   2        119.11        117.20         1.90 o
   3  11   2          8.09          6.82         0.56 o
   4  11   2        341.45        324.24         4.15 o
   5  11   2          1.61          1.46         0.54 o
   6  11   2         56.09         68.07         1.95 o
  -5  12   2         60.58         62.69         1.85 o
  -4  12   2          0.07          0.38         0.55 o
  -3  12   2          3.24          3.74         0.54 o
  -2  12   2          2.53          4.89         0.47 o
  -1  12   2        261.83        248.71         2.95 o
   0  12   2          4.73          7.59         0.52 o
   1  12   2         81.05         88.76         1.35 o
   2  12   2         46.10         39.44         1.15 o
   3  12   2          0.01          0.26         0.50 o
   4  12   2         17.35         14.79         1.06 o
   5  12   2          0.42         -0.70         0.70 o
  -4  13   2          7.70          6.05         0.70 o
  -3  13   2          6.02          6.89         0.63 o
  -2  13   2         31.20         35.96         1.13 o
  -1  13   2         20.08         24.27         1.12 o
   0  13   2        120.98        133.83         2.28 o
   1  13   2        121.30        130.45         2.14 o
   2  13   2          0.03          0.42         0.48 o
   3  13   2         43.74         43.21         1.51 o
   4  13   2        112.67        122.84         3.17 o
  -2  14   2        113.08        121.22         2.60 o
  -1  14   2         28.99         32.44         1.69 o
   0  14   2         28.54         27.98         1.31 o
   1  14   2         64.75         75.46         2.50 o
   2  14   2          0.00         -0.45         0.55 o
  -9   0   3         13.91         12.96         1.15 o
  -7   0   3        195.75        183.86         3.66 o
  -5   0   3        781.27        753.18         7.99 o
  -3   0   3       3309.54       3582.65        37.15 o
  -1   0   3      14056.29      14639.47       166.53 o
   1   0   3        484.17        612.90         6.09 o
   3   0   3         17.21         14.47         0.33 o
   5   0   3         56.08         56.21         1.02 o
   7   0   3         20.61         22.02         1.13 o
   9   0   3         67.15         70.51         4.51 o
  -9   1   3          0.82         -0.41         0.56 o
  -8   1   3        157.75        149.76         2.40 o
  -7   1   3         13.76         13.06         0.65 o
  -6   1   3          0.66          2.15         0.50 o
  -5   1   3         83.91         90.14         0.92 o
  -4   1   3        698.70        773.18         5.52 o
  -3   1   3        570.50        602.87         4.45 o
  -2   1   3        674.96        860.84         5.62 o
  -1   1   3        146.42        157.64         1.13 o
   0   1   3       6493.95       7071.56        63.52 o
   1   1   3       1303.24       1391.91        10.08 o
   2   1   3       1748.64       1763.09        12.30 o
   3   1   3        635.39        650.72         4.54 o
   4   1   3       1433.00       1485.88        10.95 o
   5   1   3        197.78        187.53         1.70 o
   6   1   3        202.98        185.48         1.97 o
   7   1   3        122.19        122.48         1.59 o
   8   1   3         27.22         28.26         1.14 o
   9   1   3         19.15         25.18         1.53 o
  -9   2   3         51.31         50.24         1.56 o
  -8   2   3         60.91         62.16         1.37 o
  -7   2   3        134.65        131.01         2.05 o
  -6   2   3       1851.70       1877.52        16.68 o
  -5   2   3       1270.46       1304.22         9.92 o
  -4   2   3       1194.64       1349.60         9.61 o
  -3   2   3       2750.49       2864.36        20.18 o
  -2   2   3        739.16        755.39         5.32 o
  -1   2   3        309.40        292.09         1.91 o
   0   2   3        135.92        147.89         1.14 o
   1   2   3          7.33          5.11         0.15 o
   2   2   3          0.44          2.25         0.15 o
   3   2   3        599.34        601.32         4.35 o
   4   2   3        404.62        429.66         3.45 o
   5   2   3        139.42        133.40         1.39 o
   6   2   3        502.99        488.98         4.53 o
   7   2   3         12.20         12.17         0.53 o
   8   2   3          0.12          0.45         0.45 o
   9   2   3         10.21         13.17         0.96 o
  -9   3   3         61.99         63.98         1.74 o
  -8   3   3          0.64          0.06         0.49 o
  -7   3   3         58.67         55.61         1.19 o
  -6   3   3         20.87         19.38         0.71 o
  -5   3   3        443.52        448.83         3.76 o
  -4   3   3        175.15        196.09         1.76 o
  -3   3   3       1069.91       1119.81         7.89 o
  -2   3   3        514.03        552.12         3.94 o
  -1   3   3        248.80        189.21         1.28 o
   0   3   3        352.99        370.24         2.35 o
   1   3   3       1699.08       1797.03        12.35 o
   2   3   3        381.99        362.49         2.62 o
   3   3   3       2056.44       2119.78        14.19 o
   4   3   3        209.20        199.85         1.66 o
   5   3   3        512.54        479.58         3.80 o
   6   3   3        106.57        110.27         1.32 o
   7   3   3          1.97          2.83         0.35 o
   8   3   3         13.42         11.63         0.71 o
   9   3   3          5.26          6.01         0.81 o
  -9   4   3          0.05          1.04         0.78 o
  -8   4   3        149.77        160.19         2.55 o
  -7   4   3        131.22        127.67         2.02 o
  -6   4   3        516.92        528.54         5.08 o
  -5   4   3         23.34         19.90         0.51 o
  -4   4   3       1045.93       1008.36         7.69 o
  -3   4   3       1318.07       1468.54        10.40 o
  -2   4   3        182.14        137.28         1.12 o
  -1   4   3        391.46        411.73         2.73 o
   0   4   3       5773.76       6274.09        38.68 o
   1   4   3        451.89        449.53         2.99 o
   2   4   3        229.29        196.93         1.50 o
   3   4   3          0.51          0.39         0.14 o
   4   4   3        150.72        134.96         1.25 o
   5   4   3          0.14          0.39         0.21 o
   6   4   3        786.48        781.83         6.56 o
   7   4   3         18.34         20.12         0.75 o
   8   4   3        117.48        131.19         2.50 o
  -9   5   3         66.41         78.63         2.34 o
  -8   5   3          4.52          4.68         0.61 o
  -7   5   3          3.78          1.44         0.52 o
  -6   5   3         12.65         10.21         0.53 o
  -5   5   3         42.38         45.40         0.90 o
  -4   5   3          3.42          2.59         0.22 o
  -3   5   3        428.26        423.58         3.44 o
  -2   5   3          2.55          4.78         0.17 o
  -1   5   3        598.60        584.61         3.90 o
   0   5   3       1147.27       1217.73         8.19 o
   1   5   3          9.92          3.42         0.16 o
   2   5   3        966.93       1005.47         6.98 o
   3   5   3        990.13        961.05         6.97 o
   4   5   3        280.82        272.94         2.49 o
   5   5   3        808.94        774.86         6.59 o
   6   5   3         15.57         16.74         0.66 o
   7   5   3         29.55         25.27         0.85 o
   8   5   3         35.51         34.17         1.45 o
  -9   6   3         45.13         55.56         1.86 o
  -8   6   3         28.76         34.60         1.23 o
  -7   6   3         20.40         22.99         0.94 o
  -6   6   3        190.08        202.53         2.74 o
  -5   6   3        276.03        268.20         2.97 o
  -4   6   3         66.52         77.42         1.14 o
  -3   6   3        778.87        746.42         5.78 o
  -2   6   3         39.54         30.83         0.39 o
  -1   6   3         49.96         61.81         0.59 o
   0   6   3       1347.76       1445.02        10.15 o
   1   6   3          3.81          7.21         0.21 o
   2   6   3        205.25        208.06         1.71 o
   3   6   3        235.72        221.84         1.91 o
   4   6   3         23.64         22.68         0.55 o
   5   6   3        243.44        237.57         2.55 o
   6   6   3        191.97        187.59         2.53 o
   7   6   3         29.80         28.98         1.00 o
   8   6   3          1.18          0.92         0.83 o
  -8   7   3         11.60         12.35         0.84 o
  -7   7   3          0.68          0.53         0.48 o
  -6   7   3          0.38          1.16         0.38 o
  -5   7   3          5.22          4.32         0.51 o
  -4   7   3        633.28        658.62         5.93 o
  -3   7   3        170.22        168.18         1.75 o
  -2   7   3        208.57        205.43         1.66 o
  -1   7   3         26.02         24.95         0.42 o
   0   7   3        160.56        170.29         1.34 o
   1   7   3         62.91         72.36         0.70 o
   2   7   3        329.03        327.48         2.77 o
   3   7   3         15.11          9.80         0.35 o
   4   7   3        268.37        239.38         2.37 o
   5   7   3          5.32          4.93         0.50 o
   6   7   3         41.16         39.55         1.08 o
   7   7   3        110.23        110.00         2.10 o
   8   7   3          7.90          4.83         0.86 o
  -8   8   3         16.17         17.02         1.05 o
  -7   8   3          2.93          2.70         0.55 o
  -6   8   3         25.99         28.10         0.91 o
  -5   8   3        132.06        138.67         1.78 o
  -4   8   3        356.49        349.63         3.48 o
  -3   8   3        836.13        808.52         6.89 o
  -2   8   3        901.42        863.75         6.47 o
  -1   8   3        520.08        498.44         3.65 o
   0   8   3         46.76         42.18         0.54 o
   1   8   3          0.97          2.36         0.18 o
   2   8   3          0.62          1.99         0.21 o
   3   8   3        243.57        209.31         2.19 o
   4   8   3        203.91        176.72         2.25 o
   5   8   3        171.17        165.68         2.29 o
   6   8   3         32.56         29.23         1.02 o
   7   8   3          4.65          6.18         0.59 o
  -7   9   3          0.01          0.42         0.55 o
  -6   9   3          0.88          0.47         0.39 o
  -5   9   3         21.41         22.39         0.75 o
  -4   9   3         85.31         82.70         1.20 o
  -3   9   3         11.07         12.64         0.57 o
  -2   9   3          2.23          3.30         0.33 o
  -1   9   3          0.12          0.37         0.22 o
   0   9   3        877.43        873.90         6.57 o
   1   9   3         16.03         19.46         0.41 o
   2   9   3         30.11         39.86         0.64 o
   3   9   3        199.99        191.40         2.34 o
   4   9   3        227.37        201.23         2.91 o
   5   9   3         47.27         44.44         1.23 o
   6   9   3         96.44         93.26         1.74 o
   7   9   3         10.16          8.75         0.91 o
  -7  10   3          1.66          2.84         0.78 o
  -6  10   3         84.00         84.74         1.51 o
  -5  10   3         64.22         69.25         1.35 o
  -4  10   3          1.31          1.61         0.40 o
  -3  10   3        381.76        367.73         3.84 o
  -2  10   3        403.39        398.28         3.76 o
  -1  10   3        297.41        277.94         2.74 o
   0  10   3         31.39         33.09         0.63 o
   1  10   3        242.10        224.22         2.23 o
   2  10   3          3.26          3.78         0.37 o
   3  10   3        163.47        146.93         2.39 o
   4  10   3         28.10         28.68         0.95 o
   5  10   3          1.72          1.98         0.46 o
   6  10   3        179.61        202.39         3.11 o
  -6  11   3          0.26         -0.48         0.48 o
  -5  11   3         33.16         37.11         1.17 o
  -4  11   3         98.39         88.88         1.60 o
  -3  11   3        258.00        251.27         2.86 o
  -2  11   3          4.56          6.26         0.43 o
  -1  11   3         62.82         66.52         1.15 o
   0  11   3         63.10         60.74         1.02 o
   1  11   3        142.59        145.74         1.98 o
   2  11   3          1.92          1.29         0.35 o
   3  11   3         99.42         92.17         1.57 o
   4  11   3          5.90          5.67         0.56 o
   5  11   3         19.46         16.12         0.80 o
  -5  12   3          3.40          2.96         0.59 o
  -4  12   3         16.07         13.30         0.87 o
  -3  12   3         57.92         53.07         1.27 o
  -2  12   3         83.75         76.80         1.45 o
  -1  12   3          2.50          4.58         0.46 o
   0  12   3         43.81         43.55         0.95 o
   1  12   3          0.06         -0.36         0.36 o
   2  12   3         48.27         41.30         1.09 o
   3  12   3          1.07         -0.06         0.46 o
   4  12   3          9.44         13.60         0.86 o
   5  12   3         17.39         21.93         0.97 o
  -4  13   3         21.85         23.05         1.07 o
  -3  13   3          8.85          6.48         0.72 o
  -2  13   3         31.13         29.23         1.15 o
  -1  13   3         48.56         47.11         1.47 o
   0  13   3         72.56         78.50         1.68 o
   1  13   3         16.51         14.88         0.80 o
   2  13   3         47.12         48.38         1.37 o
   3  13   3         44.20         41.52         1.58 o
  -2  14   3         13.79         17.53         1.00 o
  -1  14   3         78.74         80.52         1.87 o
   0  14   3         80.06         82.35         2.28 o
   1  14   3          0.44          0.67         0.64 o
   2  14   3          3.10          4.34         0.84 o
  -8   0   4         10.31         10.25         0.88 o
  -6   0   4        902.98        895.40        10.38 o
  -4   0   4        525.63        590.77         6.80 o
  -2   0   4          1.70         -0.14         0.14 o
   0   0   4       5785.76       6415.42       117.47 o
   2   0   4      19044.86      20633.85       200.88 o
   4   0   4          2.45          4.84         0.25 o
   6   0   4         87.04         88.22         2.11 o
   8   0   4        157.81        171.41         3.55 o
  -9   1   4          0.94         -0.53         0.53 o
  -8   1   4         34.61         31.18         1.06 o
  -7   1   4         35.65         37.86         1.06 o
  -6   1   4         63.83         60.52         1.07 o
  -5   1   4        373.33        400.17         3.35 o
  -4   1   4       1497.76       1584.19        11.78 o
  -3   1   4       1527.46       1505.22        10.38 o
  -2   1   4       1002.46       1189.96         7.38 o
  -1   1   4       3397.05       3259.63        23.57 o
   0   1   4       1522.38       1611.94        10.88 o
   1   1   4       2859.34       2980.90        20.31 o
   2   1   4        145.62        147.07         1.19 o
   3   1   4        425.73        421.65         3.16 o
   4   1   4         28.33         34.32         0.47 o
   5   1   4        334.23        319.43         2.76 o
   6   1   4        201.86        194.63         2.07 o
   7   1   4          1.69          1.76         0.40 o
   8   1   4         52.90         53.96         1.53 o
   9   1   4         77.17         82.71         7.03 o
  -9   2   4         30.49         28.17         1.14 o
  -8   2   4         10.20          8.47         0.64 o
  -7   2   4        260.12        253.81         4.21 o
  -6   2   4          1.33          1.59         0.37 o
  -5   2   4        226.58        204.25         1.95 o
  -4   2   4       4019.37       4439.86        33.65 o
  -3   2   4        242.92        254.98         1.92 o
  -2   2   4         58.23         63.04         0.56 o
  -1   2   4        112.09        102.35         0.76 o
   0   2   4       1203.12       1330.43         8.83 o
   1   2   4       3330.07       3663.13        26.13 o
   2   2   4       1445.25       1582.88        10.44 o
   3   2   4        304.88        295.41         2.26 o
   4   2   4        483.08        451.93         3.25 o
   5   2   4        513.77        497.95         4.12 o
   6   2   4          9.84          9.48         0.45 o
   7   2   4        173.58        177.68         2.13 o
   8   2   4        259.34        262.15         4.03 o
   9   2   4          9.05          7.43         2.39 o
  -9   3   4          2.85          1.86         0.74 o
  -8   3   4         13.22         12.52         0.75 o
  -7   3   4         31.14         32.41         1.08 o
  -6   3   4         38.60         33.16         0.83 o
  -5   3   4        105.41        116.70         1.34 o
  -4   3   4       1120.37       1167.87         8.97 o
  -3   3   4        317.01        310.69         2.34 o
  -2   3   4       1115.23       1048.05         6.63 o
  -1   3   4        441.96        418.16         2.67 o
   0   3   4        457.11        381.63         2.77 o
   1   3   4         56.80         62.03         0.65 o
   2   3   4       1496.06       1490.30        10.08 o
   3   3   4         33.85         48.79         0.55 o
   4   3   4        717.69        693.77         5.02 o
   5   3   4          0.68          1.01         0.23 o
   6   3   4        535.12        514.81         5.14 o
   7   3   4          3.92          3.90         0.44 o
   8   3   4        111.47        116.02         2.42 o
  -9   4   4        105.87        123.21         2.77 o
  -8   4   4          0.82          1.12         0.44 o
  -7   4   4         22.77         25.22         0.88 o
  -6   4   4        280.26        275.05         3.04 o
  -5   4   4         39.15         43.12         0.81 o
  -4   4   4          7.67          3.53         0.19 o
  -3   4   4          3.81          1.86         0.19 o
  -2   4   4        467.84        484.22         3.18 o
  -1   4   4         13.22          8.94         0.23 o
   0   4   4         89.00        121.31         0.95 o
   1   4   4         50.18         55.03         0.70 o
   2   4   4         70.09         60.97         0.63 o
   3   4   4        756.34        721.62         5.17 o
   4   4   4        296.77        286.19         2.53 o
   5   4   4        426.37        394.55         3.36 o
   6   4   4        114.06        111.75         1.65 o
   7   4   4        244.70        244.52         3.39 o
   8   4   4          3.78          4.26         0.66 o
  -9   5   4          0.42          1.31         0.81 o
  -8   5   4         17.52         19.88         0.92 o
  -7   5   4          3.31          3.78         0.45 o
  -6   5   4         89.89         87.35         1.26 o
  -5   5   4         16.32         14.77         0.54 o
  -4   5   4        572.37        578.60         4.70 o
  -3   5   4         20.94         22.34         0.41 o
  -2   5   4       2914.23       2913.75        18.92 o
  -1   5   4         47.44         57.23         0.53 o
   0   5   4        309.85        449.21         3.04 o
   1   5   4          7.20          4.63         0.15 o
   2   5   4       1192.07       1261.68         8.69 o
   3   5   4         35.19         39.43         0.53 o
   4   5   4         71.37         73.42         1.50 o
   5   5   4        151.32        148.18         1.77 o
   6   5   4         27.33         29.82         0.83 o
   7   5   4          7.44          9.56         0.73 o
   8   5   4          0.16         -0.40         0.55 o
  -9   6   4         39.43         45.61         2.37 o
  -8   6   4         38.60         44.10         1.60 o
  -7   6   4          2.14          2.22         0.51 o
  -6   6   4          2.02          1.60         0.38 o
  -5   6   4          0.31          1.36         0.33 o
  -4   6   4       1459.13       1412.24        11.63 o
  -3   6   4        101.74         96.48         0.99 o
  -2   6   4         50.56         64.82         0.62 o
  -1   6   4          9.03         15.38         0.29 o
   0   6   4          5.94          1.99         0.12 o
   1   6   4         14.78         16.67         0.30 o
   2   6   4         78.49         69.46         0.75 o
   3   6   4        558.02        544.48         4.27 o
   4   6   4        349.77        333.46         3.18 o
   5   6   4        851.87        833.87         8.19 o
   6   6   4         39.45         36.22         1.00 o
   7   6   4        127.07        135.05         2.55 o
   8   6   4        123.46        134.60         2.99 o
  -8   7   4          6.91          6.90         0.74 o
  -7   7   4          0.63          0.25         0.50 o
  -6   7   4         11.52         10.31         0.58 o
  -5   7   4          9.74         11.53         0.51 o
  -4   7   4        647.91        658.08         5.61 o
  -3   7   4       1186.81       1171.17         9.62 o
  -2   7   4         79.44         90.12         0.90 o
  -1   7   4       1663.35       1664.01        10.69 o
   0   7   4        105.51        109.31         0.97 o
   1   7   4        231.80        227.58         1.82 o
   2   7   4         31.94         27.12         0.51 o
   3   7   4        282.25        272.06         2.46 o
   4   7   4         12.38         10.71         0.54 o
   5   7   4         44.46         42.71         1.09 o
   6   7   4         83.43         77.50         1.62 o
   7   7   4         23.73         27.06         1.20 o
  -8   8   4          8.64         11.20         1.00 o
  -7   8   4          7.31          7.83         0.79 o
  -6   8   4         45.19         48.25         1.19 o
  -5   8   4        437.07        415.97         4.62 o
  -4   8   4       1006.28       1006.73         9.20 o
  -3   8   4        282.97        262.33         2.55 o
  -2   8   4          2.70          3.33         0.28 o
  -1   8   4         97.96         95.28         1.00 o
   0   8   4         74.14         72.43         0.82 o
   1   8   4         24.33         20.72         0.40 o
   2   8   4        566.19        462.30         4.23 o
   3   8   4          2.11          1.81         0.34 o
   4   8   4        129.80        125.93         1.75 o
   5   8   4         30.85         25.79         0.97 o
   6   8   4         23.12         21.20         0.89 o
   7   8   4         13.99         16.11         1.20 o
  -7   9   4         23.49         24.43         0.96 o
  -6   9   4          1.66          1.58         0.52 o
  -5   9   4        164.01        171.33         2.41 o
  -4   9   4         36.55         37.99         0.88 o
  -3   9   4        221.73        216.85         2.29 o
  -2   9   4        523.73        507.59         4.56 o
  -1   9   4        176.79        178.41         1.84 o
   0   9   4          1.94          2.42         0.23 o
   1   9   4        295.00        296.49         2.75 o
   2   9   4         37.09         41.21         0.82 o
   3   9   4         13.56         11.62         0.57 o
   4   9   4         40.27         28.67         0.83 o
   5   9   4          0.07         -0.37         0.37 o
   6   9   4          1.01          0.65         0.46 o
  -7  10   4         56.62         69.05         2.34 o
  -6  10   4         32.23         35.08         1.17 o
  -5  10   4         14.70         14.11         0.64 o
  -4  10   4         45.24         51.23         1.18 o
  -3  10   4         53.81         57.30         1.02 o
  -2  10   4         65.83         67.92         1.11 o
  -1  10   4         13.10         14.53         0.50 o
   0  10   4          0.74         -0.04         0.29 o
   1  10   4          4.55          1.26         0.33 o
   2  10   4        640.86        574.65         5.38 o
   3  10   4         40.89         32.77         0.90 o
   4  10   4          1.35          1.07         0.46 o
   5  10   4         55.96         57.92         1.42 o
   6  10   4          5.46          4.65         0.65 o
  -6  11   4         21.88         21.16         0.96 o
  -5  11   4          8.08          6.45         0.72 o
  -4  11   4        303.07        295.93         3.99 o
  -3  11   4          5.78          8.49         0.54 o
  -2  11   4         12.72         11.87         0.61 o
  -1  11   4          8.10          8.31         0.52 o
   0  11   4        293.09        294.48         3.29 o
   1  11   4          2.26          1.92         0.41 o
   2  11   4        177.72        169.46         2.86 o
   3  11   4          9.76          7.11         0.52 o
   4  11   4          1.91          2.91         0.54 o
   5  11   4         23.19         29.14         1.10 o
  -5  12   4         17.71         22.59         1.01 o
  -4  12   4         29.11         26.01         1.14 o
  -3  12   4         48.17         47.25         1.38 o
  -2  12   4        106.85        108.91         1.89 o
  -1  12   4         84.20         86.27         1.55 o
   0  12   4         13.66         13.78         0.62 o
   1  12   4          2.90          3.13         0.44 o
   2  12   4          4.92          5.45         0.58 o
   3  12   4          9.35          9.06         0.70 o
   4  12   4          3.12          3.19         0.63 o
  -4  13   4         77.52         74.96         2.23 o
  -3  13   4         98.61         94.30         2.16 o
  -2  13   4         38.03         41.14         1.37 o
  -1  13   4         45.00         46.57         1.45 o
   0  13   4          3.74          6.46         0.77 o
   1  13   4         44.64         42.74         1.27 o
   2  13   4         45.06         42.29         1.39 o
   3  13   4          3.71          1.70         0.63 o
  -2  14   4          5.11          5.13         0.70 o
  -1  14   4         31.52         29.89         1.37 o
   0  14   4          2.70          0.84         0.71 o
   1  14   4          4.57          4.28         0.80 o
  -9   0   5          0.15         -0.62         0.62 o
  -7   0   5        432.02        418.89         7.53 o
  -5   0   5        630.06        632.50         7.03 o
  -3   0   5       1019.53       1197.54        11.15 o
  -1   0   5          0.57         -0.11         0.11 o
   1   0   5       7357.08       7750.07        72.45 o
   3   0   5       1075.34       1152.17        11.42 o
   5   0   5        201.26        199.89         2.84 o
   7   0   5         38.20         29.92         1.25 o
  -9   1   5         11.43          9.08         0.81 o
  -8   1   5         40.62         35.11         1.14 o
  -7   1   5          0.07         -0.41         0.41 o
  -6   1   5        215.77        223.41         2.77 o
  -5   1   5        329.85        349.23         3.16 o
  -4   1   5         10.50          7.28         0.27 o
  -3   1   5          1.36          0.84         0.12 o
  -2   1   5          0.32         -0.11         0.11 o
  -1   1   5        127.38        156.20         1.12 o
   0   1   5         79.64        114.96         0.90 o
   1   1   5        867.96        943.23         6.43 o
   2   1   5        164.08        187.74         1.49 o
   3   1   5         12.19         14.15         0.40 o
   4   1   5         36.60         42.78         0.56 o
   5   1   5         94.70         82.58         0.98 o
   6   1   5          4.97          5.08         0.41 o
   7   1   5         18.64         21.43         0.67 o
   8   1   5         41.36         43.80         1.50 o
  -9   2   5          8.16          7.70         0.84 o
  -8   2   5        114.75        101.86         1.99 o
  -7   2   5          0.02         -0.26         0.41 o
  -6   2   5         52.83         54.28         1.03 o
  -5   2   5         89.97         92.59         1.20 o
  -4   2   5         83.89        104.15         1.06 o
  -3   2   5         30.57         50.47         0.49 o
  -2   2   5       1107.75       1294.87         8.22 o
  -1   2   5        718.11        729.52         4.53 o
   0   2   5         80.33         97.09         0.84 o
   1   2   5        910.50       1002.82         7.70 o
   2   2   5       1395.41       1413.65        10.00 o
   3   2   5        303.73        281.12         2.25 o
   4   2   5        755.86        716.01         5.46 o
   5   2   5         23.71         23.63         0.61 o
   6   2   5         72.47         71.59         1.08 o
   7   2   5         19.33         24.05         0.85 o
   8   2   5          7.29          5.60         0.56 o
  -9   3   5          0.01          0.74         0.61 o
  -8   3   5         35.79         31.57         1.20 o
  -7   3   5        222.57        214.87         2.75 o
  -6   3   5        134.86        133.95         1.78 o
  -5   3   5        561.39        541.48         4.71 o
  -4   3   5         60.59         55.95         0.68 o
  -3   3   5          0.82          3.16         0.18 o
  -2   3   5       2366.75       2609.38        16.44 o
  -1   3   5         35.20         46.46         0.44 o
   0   3   5        194.88        261.47         2.41 o
   1   3   5        103.76         90.63         0.93 o
   2   3   5          9.55         14.03         0.38 o
   3   3   5         72.72         63.26         0.70 o
   4   3   5          7.37          7.06         0.35 o
   5   3   5         48.48         43.38         0.77 o
   6   3   5        762.51        756.72         7.47 o
   7   3   5         36.38         38.50         1.12 o
   8   3   5          9.59          9.43         0.78 o
  -9   4   5          1.85          0.62         0.83 o
  -8   4   5        197.54        199.92         3.14 o
  -7   4   5          7.52          8.19         0.59 o
  -6   4   5          0.34          1.51         0.57 o
  -5   4   5         66.63         71.55         1.04 o
  -4   4   5         56.52         58.88         0.82 o
  -3   4   5        159.88        162.11         1.32 o
  -2   4   5        174.94        231.55         1.68 o
  -1   4   5        318.83        338.77         2.34 o
   0   4   5        313.48        338.84         2.55 o
   1   4   5        648.78        628.25         4.64 o
   2   4   5        494.63        486.74         3.76 o
   3   4   5         26.38         26.21         0.45 o
   4   4   5       3529.55       3515.38        26.90 o
   5   4   5         17.60         22.82         0.59 o
   6   4   5         21.38         22.48         0.89 o
   7   4   5          0.06          0.02         0.42 o
   8   4   5          0.13         -0.48         0.48 o
  -9   5   5         22.00         21.23         1.24 o
  -8   5   5          1.96          1.35         0.51 o
  -7   5   5         16.92         22.30         0.80 o
  -6   5   5        275.92        264.19         3.23 o
  -5   5   5        192.81        213.35         2.42 o
  -4   5   5        315.29        297.42         2.65 o
  -3   5   5        614.85        670.58         5.04 o
  -2   5   5        691.38        661.17         4.34 o
  -1   5   5          3.57          2.68         0.14 o
   0   5   5        296.58        309.16         2.22 o
   1   5   5         12.20          7.24         0.25 o
   2   5   5        135.13        119.84         1.13 o
   3   5   5        741.00        730.37         6.05 o
   4   5   5         21.42         19.42         0.70 o
   5   5   5         92.44         96.44         2.04 o
   6   5   5         56.44         64.42         1.19 o
   7   5   5         99.45         99.05         1.94 o
   8   5   5          0.92          1.33         0.64 o
  -8   6   5         49.51         55.37         1.49 o
  -7   6   5         28.47         29.78         1.07 o
  -6   6   5        285.59        297.33         3.59 o
  -5   6   5        298.90        288.24         3.02 o
  -4   6   5          8.22          6.35         0.37 o
  -3   6   5         14.15         11.60         0.35 o
  -2   6   5        105.71        111.05         0.91 o
  -1   6   5        222.75        202.43         1.54 o
   0   6   5         46.23         48.43         0.50 o
   1   6   5        176.98        192.01         1.55 o
   2   6   5        138.11        129.98         1.36 o
   3   6   5       1263.92       1229.58        10.12 o
   4   6   5        558.40        547.59         5.72 o
   5   6   5        106.90        102.98         1.87 o
   6   6   5          2.84          1.83         0.45 o
   7   6   5         42.89         48.33         1.18 o
  -8   7   5         13.53         14.99         0.94 o
  -7   7   5         26.05         26.43         1.02 o
  -6   7   5        319.62        332.95         4.22 o
  -5   7   5          3.96          5.72         0.43 o
  -4   7   5         24.84         22.07         0.59 o
  -3   7   5         26.42         20.18         0.57 o
  -2   7   5       1480.01       1458.98        10.29 o
  -1   7   5         48.26         51.88         0.59 o
   0   7   5         72.61         72.79         0.72 o
   1   7   5          0.03          0.07         0.16 o
   2   7   5        277.93        266.58         2.68 o
   3   7   5         63.78         50.30         0.97 o
   4   7   5        136.93        133.18         1.86 o
   5   7   5         19.70         19.78         0.79 o
   6   7   5        156.76        157.02         2.42 o
   7   7   5          6.27          7.13         0.78 o
  -8   8   5          1.20          0.62         0.87 o
  -7   8   5         32.71         35.36         1.39 o
  -6   8   5          3.86          3.34         0.49 o
  -5   8   5         77.57         81.56         1.65 o
  -4   8   5          2.07          1.67         0.40 o
  -3   8   5        153.90        150.48         1.74 o
  -2   8   5          7.42          7.13         0.35 o
  -1   8   5        143.49        126.99         1.32 o
   0   8   5         29.07         23.87         0.44 o
   1   8   5        354.17        319.49         2.98 o
   2   8   5          0.08          0.31         0.28 o
   3   8   5        171.99        166.19         2.40 o
   4   8   5          5.73          5.07         0.49 o
   5   8   5         17.17         18.97         0.93 o
   6   8   5          2.92          3.32         0.51 o
   7   8   5         30.59         29.13         1.23 o
  -7   9   5         40.61         38.60         1.31 o
  -6   9   5         13.38         14.60         0.89 o
  -5   9   5          6.89          7.83         0.55 o
  -4   9   5        202.32        204.20         2.34 o
  -3   9   5        158.85        155.04         1.78 o
  -2   9   5        379.01        365.16         3.48 o
  -1   9   5        353.50        373.73         3.42 o
   0   9   5        105.19        123.54         1.43 o
   1   9   5        198.86        206.49         2.34 o
   2   9   5        246.71        204.62         2.71 o
   3   9   5        158.30        154.55         2.57 o
   4   9   5         67.27         59.30         1.28 o
   5   9   5         24.81         28.40         0.99 o
   6   9   5         10.07         12.80         0.77 o
  -7  10   5         47.12         49.06         1.49 o
  -6  10   5          5.44          5.79         0.60 o
  -5  10   5         23.99         22.05         0.85 o
  -4  10   5         52.32         47.38         1.25 o
  -3  10   5          2.30          1.19         0.34 o
  -2  10   5          4.60          4.20         0.45 o
  -1  10   5         52.92         52.05         1.05 o
   0  10   5          9.70         10.23         0.47 o
   1  10   5        345.07        323.50         3.48 o
   2  10   5        118.74        116.12         1.83 o
   3  10   5          5.63          3.26         0.43 o
   4  10   5        314.42        307.84         4.08 o
   5  10   5          0.33          0.56         0.57 o
   6  10   5         41.27         40.58         1.56 o
  -6  11   5          9.39          8.86         0.78 o
  -5  11   5        189.19        195.94         3.28 o
  -4  11   5         31.84         32.42         1.11 o
  -3  11   5        111.28        108.81         1.83 o
  -2  11   5          1.65          1.72         0.41 o
  -1  11   5        117.01        121.69         1.76 o
   0  11   5         27.55         28.71         0.84 o
   1  11   5        270.69        272.60         3.32 o
   2  11   5         24.70         27.70         0.83 o
   3  11   5         26.24         24.76         0.95 o
   4  11   5          0.00          0.80         0.47 o
   5  11   5         12.27         14.91         0.89 o
  -5  12   5        106.61        108.13         2.40 o
  -4  12   5          4.27          4.21         0.86 o
  -3  12   5          3.33          2.85         0.63 o
  -2  12   5         19.05         22.92         0.92 o
  -1  12   5          6.24          5.32         0.53 o
   0  12   5         37.09         37.17         1.14 o
   1  12   5          2.88          1.93         0.51 o
   2  12   5        119.20        136.03         2.81 o
   3  12   5          1.80          0.47         0.51 o
   4  12   5        184.00        206.38         4.23 o
  -4  13   5         92.61         94.43         4.24 o
  -3  13   5         78.22         81.76         2.35 o
  -2  13   5         27.04         27.52         1.16 o
  -1  13   5         28.04         22.30         0.98 o
   0  13   5        161.97        189.08         3.22 o
   1  13   5         22.48         17.93         1.12 o
   2  13   5         34.99         34.21         1.49 o
   3  13   5         28.19         30.88         2.84 o
  -1  14   5          1.30          1.99         1.50 o
   0  14   5          0.77         -0.35         1.40 o
  -8   0   6         97.32         96.63         2.68 o
  -6   0   6        185.28        182.37         2.95 o
  -4   0   6        323.49        297.83         3.34 o
  -2   0   6         44.44         52.76         0.76 o
   0   0   6       4034.18       4680.94        49.41 o
   2   0   6          0.21          1.35         0.25 o
   4   0   6        150.00        142.93         1.98 o
   6   0   6        318.78        323.43         4.77 o
   8   0   6         20.82         20.78         3.08 o
  -9   1   6         12.19         10.12         1.01 o
  -8   1   6          4.27          3.31         0.51 o
  -7   1   6        173.62        163.61         2.38 o
  -6   1   6        153.43        146.30         1.84 o
  -5   1   6       1538.46       1577.75        12.72 o
  -4   1   6        176.74        162.59         1.50 o
  -3   1   6       1420.98       1397.43         8.57 o
  -2   1   6         42.86         42.57         0.47 o
  -1   1   6        507.35        497.30         3.35 o
   0   1   6        136.58        163.62         1.37 o
   1   1   6         11.06          8.71         0.19 o
   2   1   6         36.92         36.01         0.43 o
   3   1   6         65.48         73.05         0.77 o
   4   1   6         30.44         28.96         0.56 o
   5   1   6         26.95         22.80         0.58 o
   6   1   6          7.25          7.74         0.47 o
   7   1   6         48.16         51.21         1.60 o
   8   1   6         76.98         83.31         2.59 o
  -9   2   6         11.51         10.23         1.08 o
  -8   2   6         51.49         52.86         1.23 o
  -7   2   6         46.11         42.53         1.29 o
  -6   2   6        780.57        759.73         7.12 o
  -5   2   6         16.74         15.25         0.57 o
  -4   2   6         26.19         39.68         0.55 o
  -3   2   6        191.00        201.67         1.51 o
  -2   2   6          4.96         11.38         0.23 o
  -1   2   6         35.75         34.28         0.37 o
   0   2   6        937.27       1038.26         8.40 o
   1   2   6       1464.99       1444.06        11.10 o
   2   2   6        311.45        326.26         2.50 o
   3   2   6        885.67        845.36         6.49 o
   4   2   6          0.95          1.69         0.28 o
   5   2   6        366.61        352.31         3.36 o
   6   2   6        122.63        116.47         1.64 o
   7   2   6          9.56          9.14         0.59 o
   8   2   6          0.10          0.20         0.39 o
  -9   3   6          2.10          1.73         0.64 o
  -8   3   6          0.16          0.12         0.52 o
  -7   3   6          3.20          4.99         0.50 o
  -6   3   6       1427.59       1396.43        12.86 o
  -5   3   6         79.69         76.11         1.13 o
  -4   3   6       1212.14       1224.71         9.95 o
  -3   3   6        286.39        284.54         2.09 o
  -2   3   6         49.43         40.39         0.47 o
  -1   3   6        203.48        199.59         1.43 o
   0   3   6        382.07        397.74         2.84 o
   1   3   6         47.05         54.12         0.69 o
   2   3   6          0.05          0.29         0.15 o
   3   3   6        987.07        960.71         7.33 o
   4   3   6        223.40        201.97         2.10 o
   5   3   6         47.34         45.05         0.82 o
   6   3   6        140.71        133.46         1.87 o
   7   3   6          3.64          5.52         0.55 o
   8   3   6        146.47        151.47         2.86 o
  -9   4   6         11.58         16.94         1.03 o
  -8   4   6         21.46         13.33         0.83 o
  -7   4   6          3.62          4.01         0.46 o
  -6   4   6         88.45         89.37         1.37 o
  -5   4   6        148.65        146.16         1.66 o
  -4   4   6          4.85          3.41         0.27 o
  -3   4   6        196.78        208.37         1.67 o
  -2   4   6          1.55          0.30         0.11 o
  -1   4   6        120.62        157.38         1.22 o
   0   4   6          4.22          3.24         0.16 o
   1   4   6         51.82         55.92         0.67 o
   2   4   6        233.79        228.91         2.30 o
   3   4   6       1242.81       1203.60        10.09 o
   4   4   6        338.96        317.44         3.32 o
   5   4   6        494.83        486.07         5.03 o
   6   4   6          3.06          4.07         0.51 o
   7   4   6          7.40          7.72         0.60 o
   8   4   6          0.98          0.33         0.65 o
  -9   5   6          0.58          0.70         0.71 o
  -8   5   6          6.00          5.12         0.64 o
  -7   5   6          0.60          1.08         0.42 o
  -6   5   6        299.40        301.00         3.52 o
  -5   5   6         53.38         49.83         0.91 o
  -4   5   6        354.64        363.58         3.42 o
  -3   5   6        129.85        119.15         1.17 o
  -2   5   6        171.22        158.23         1.22 o
  -1   5   6          2.64          2.84         0.15 o
   0   5   6        301.33        311.08         2.46 o
   1   5   6         94.08         80.77         0.83 o
   2   5   6         88.07         90.31         1.30 o
   3   5   6        111.75        100.14         1.32 o
   4   5   6        872.07        852.27         8.15 o
   5   5   6          4.17          5.00         0.43 o
   6   5   6        233.58        240.98         2.93 o
   7   5   6         20.39         20.19         0.97 o
  -8   6   6         20.40         16.10         1.00 o
  -7   6   6         13.06         17.48         0.76 o
  -6   6   6        327.50        327.41         3.73 o
  -5   6   6          5.12          3.90         0.40 o
  -4   6   6         60.74         53.96         0.92 o
  -3   6   6          1.65          1.11         0.24 o
  -2   6   6         83.02         58.66         0.61 o
  -1   6   6         68.30         65.88         0.71 o
   0   6   6        539.63        516.62         3.82 o
   1   6   6        225.65        221.19         1.95 o
   2   6   6        166.54        155.01         2.02 o
   3   6   6        537.25        530.70         6.09 o
   4   6   6         29.41         30.83         0.92 o
   5   6   6          0.03          0.43         0.37 o
   6   6   6        287.78        285.17         3.40 o
   7   6   6         44.23         46.09         1.35 o
  -8   7   6          0.03          0.39         0.69 o
  -7   7   6        133.84        140.09         2.43 o
  -6   7   6        135.77        143.47         2.23 o
  -5   7   6        410.75        414.59         4.30 o
  -4   7   6          0.42          0.10         0.30 o
  -3   7   6        862.21        850.86         7.09 o
  -2   7   6          0.31          0.86         0.21 o
  -1   7   6        152.71        143.96         1.30 o
   0   7   6        215.15        216.29         1.98 o
   1   7   6          9.17          8.40         0.46 o
   2   7   6         92.63         84.66         1.25 o
   3   7   6         32.54         30.64         0.81 o
   4   7   6          3.69          4.15         0.49 o
   5   7   6        263.46        274.99         3.20 o
   6   7   6          2.44          1.30         0.44 o
   7   7   6         40.90         39.54         1.24 o
  -8   8   6         51.08         56.20         2.52 o
  -7   8   6         13.53         11.71         0.71 o
  -6   8   6        102.91        104.04         2.25 o
  -5   8   6          0.94          0.76         0.42 o
  -4   8   6         47.98         48.07         0.96 o
  -3   8   6        367.90        367.66         3.42 o
  -2   8   6        195.30        200.30         2.13 o
  -1   8   6        181.57        171.79         1.75 o
   0   8   6       1144.92       1059.95         8.47 o
   1   8   6          6.67          5.81         0.39 o
   2   8   6        167.32        165.98         2.04 o
   3   8   6         20.58         19.82         0.79 o
   4   8   6         54.69         49.23         1.26 o
   5   8   6         20.59         20.52         0.77 o
   6   8   6         58.88         63.58         1.45 o
  -7   9   6          9.10         11.64         0.98 o
  -6   9   6         44.98         41.79         1.26 o
  -5   9   6         70.60         76.89         1.36 o
  -4   9   6         66.93         64.31         1.29 o
  -3   9   6         89.90         92.91         1.37 o
  -2   9   6         47.67         46.55         0.96 o
  -1   9   6        132.60        144.88         1.72 o
   0   9   6          3.06          2.75         0.30 o
   1   9   6        111.40         97.97         1.44 o
   2   9   6          3.28          3.36         0.37 o
   3   9   6         13.99         12.54         0.59 o
   4   9   6          6.25          4.34         0.54 o
   5   9   6          7.18          9.39         0.75 o
   6   9   6         88.65         97.25         2.09 o
  -6  10   6         48.40         54.16         1.60 o
  -5  10   6          2.70          2.85         0.54 o
  -4  10   6         11.09          9.42         0.67 o
  -3  10   6         18.86         18.82         0.75 o
  -2  10   6          0.64          0.36         0.37 o
  -1  10   6        271.19        259.68         3.10 o
   0  10   6        457.82        415.02         4.28 o
   1  10   6        138.91        149.82         1.86 o
   2  10   6          0.03          0.49         0.36 o
   3  10   6         76.74         76.93         1.41 o
   4  10   6          3.87          4.42         0.64 o
   5  10   6        124.39        132.14         3.11 o
  -6  11   6        135.53        147.67         3.34 o
  -5  11   6          6.08          6.06         0.90 o
  -4  11   6         97.97        105.12         1.91 o
  -3  11   6          0.07         -0.46         0.46 o
  -2  11   6         66.93         65.76         1.41 o
  -1  11   6          3.99          2.86         0.46 o
   0  11   6         40.69         41.47         1.05 o
   1  11   6         25.17         15.35         0.63 o
   2  11   6          8.52          7.94         0.53 o
   3  11   6          3.11          2.34         0.47 o
   4  11   6          0.26          0.09         0.61 o
  -5  12   6          6.47          5.51         0.87 o
  -4  12   6          8.84          7.68         1.09 o
  -3  12   6          0.00         -0.52         0.52 o
  -2  12   6         62.43         72.45         1.57 o
  -1  12   6          4.75          3.74         0.52 o
   0  12   6          9.96         11.98         0.75 o
   1  12   6        251.25        261.77         3.42 o
   2  12   6          2.29          3.02         0.55 o
   3  12   6        203.50        215.36         4.46 o
  -3  13   6          2.16          0.30         0.71 o
  -2  13   6          1.68          1.33         0.64 o
  -1  13   6         31.72         31.17         1.33 o
   0  13   6         37.30         32.95         1.34 o
   1  13   6         37.32         38.60         1.61 o
   2  13   6          4.94          6.93         0.85 o
  -9   0   7         32.75         30.55         1.55 o
  -7   0   7          6.46          6.71         0.80 o
  -5   0   7        338.01        311.33         3.89 o
  -3   0   7        240.71        195.33         2.37 o
  -1   0   7       3035.35       3268.60        28.75 o
   1   0   7       2345.88       2556.01        25.41 o
   3   0   7        207.33        185.84         2.64 o
   5   0   7        194.92        172.61         3.38 o
   7   0   7        176.76        172.22         4.92 o
  -9   1   7         15.71         14.18         1.04 o
  -8   1   7         70.56         69.19         1.45 o
  -7   1   7         93.32         84.77         1.56 o
  -6   1   7        273.08        257.99         3.04 o
  -5   1   7        206.36        195.75         1.95 o
  -4   1   7       1127.42       1117.83         8.45 o
  -3   1   7         15.12         11.03         0.25 o
  -2   1   7        464.56        435.70         3.05 o
  -1   1   7        411.50        447.33         2.96 o
   0   1   7        607.76        693.22         6.13 o
   1   1   7         17.98         27.03         0.41 o
   2   1   7        838.78        868.42         6.78 o
   3   1   7        460.74        481.38         4.48 o
   4   1   7        213.32        217.81         2.46 o
   5   1   7          0.79          0.72         0.28 o
   6   1   7         35.00         39.48         0.92 o
   7   1   7         51.44         48.38         1.77 o
   8   1   7        176.96        188.63         3.64 o
  -9   2   7          0.56          0.02         0.59 o
  -8   2   7         11.65         10.10         0.60 o
  -7   2   7          5.19          6.43         0.57 o
  -6   2   7         73.04         60.81         1.19 o
  -5   2   7          0.08         -0.07         0.28 o
  -4   2   7          4.41          7.42         0.30 o
  -3   2   7        835.75        835.49         5.40 o
  -2   2   7        436.88        477.28         3.19 o
  -1   2   7       1184.14       1175.36         7.65 o
   0   2   7        959.38       1027.53         7.26 o
   1   2   7        689.65        634.01         4.97 o
   2   2   7       1067.12       1054.51         7.86 o
   3   2   7        170.70        158.61         1.72 o
   4   2   7        439.69        435.20         4.48 o
   5   2   7        145.40        137.07         2.06 o
   6   2   7         49.57         48.73         1.25 o
   7   2   7         15.93         14.92         0.85 o
   8   2   7          1.69          0.79         0.63 o
  -9   3   7         21.35         25.73         1.14 o
  -8   3   7        209.40        210.06         3.14 o
  -7   3   7        176.20        174.85         2.34 o
  -6   3   7         13.25         12.79         0.61 o
  -5   3   7        572.18        561.95         5.16 o
  -4   3   7        587.93        604.47         5.10 o
  -3   3   7        262.43        256.28         1.88 o
  -2   3   7        140.22        162.61         1.24 o
  -1   3   7        263.35        262.00         1.83 o
   0   3   7        152.93        163.28         1.37 o
   1   3   7         21.94         22.38         0.42 o
   2   3   7         30.90         25.68         0.54 o
   3   3   7         84.57         94.33         1.19 o
   4   3   7        199.73        193.11         2.33 o
   5   3   7        213.99        220.09         2.52 o
   6   3   7          0.26         -0.11         0.43 o
   7   3   7        293.04        304.61         4.35 o
  -9   4   7          0.34          0.96         0.63 o
  -8   4   7        199.07        183.05         2.93 o
  -7   4   7          1.05          0.70         0.42 o
  -6   4   7          6.11          7.06         0.50 o
  -5   4   7          1.34          0.55         0.32 o
  -4   4   7        154.08        144.80         1.66 o
  -3   4   7        145.04        151.89         1.28 o
  -2   4   7        876.59        867.08         5.75 o
  -1   4   7        277.97        281.22         1.99 o
   0   4   7        616.04        602.76         4.39 o
   1   4   7         65.31         60.97         0.78 o
   2   4   7       4703.30       4641.77        35.69 o
   3   4   7          1.11          0.76         0.28 o
   4   4   7          0.63          0.34         0.30 o
   5   4   7          6.37          5.42         0.46 o
   6   4   7          6.49          5.28         0.46 o
   7   4   7          5.01          4.11         0.61 o
  -8   5   7         65.23         74.97         1.79 o
  -7   5   7        348.32        353.26         4.39 o
  -6   5   7         38.86         38.83         0.98 o
  -5   5   7         87.94         87.02         1.25 o
  -4   5   7        234.41        218.82         2.22 o
  -3   5   7        161.48        166.33         1.56 o
  -2   5   7         54.19         48.46         0.54 o
  -1   5   7          5.04          2.63         0.20 o
   0   5   7         14.61         13.17         0.31 o
   1   5   7         21.62         20.04         0.43 o
   2   5   7        449.74        448.50         4.52 o
   3   5   7         25.27         23.84         0.68 o
   4   5   7        162.50        165.12         2.16 o
   5   5   7        390.46        384.32         4.59 o
   6   5   7          3.83          5.00         0.48 o
   7   5   7        191.74        200.30         3.39 o
  -8   6   7         96.86         98.31         2.09 o
  -7   6   7          4.24          5.49         0.54 o
  -6   6   7         56.29         57.27         1.15 o
  -5   6   7          1.01          0.68         0.34 o
  -4   6   7         36.98         37.70         0.78 o
  -3   6   7        201.90        201.02         1.87 o
  -2   6   7        162.25        162.67         1.57 o
  -1   6   7        313.97        304.90         2.49 o
   0   6   7        209.58        202.90         1.81 o
   1   6   7        824.13        796.89         6.62 o
   2   6   7       2141.79       2098.86        20.93 o
   3   6   7         46.15         42.77         0.87 o
   4   6   7        104.43        105.96         1.80 o
   5   6   7         16.89         21.05         0.82 o
   6   6   7          0.30          0.16         0.42 o
   7   6   7          0.01          0.49         0.61 o
  -8   7   7         70.58         79.51         2.65 o
  -7   7   7         24.27         26.96         1.15 o
  -6   7   7         15.00         12.29         0.68 o
  -5   7   7         65.43         71.38         1.31 o
  -4   7   7        754.16        751.84         7.14 o
  -3   7   7         40.06         34.64         0.66 o
  -2   7   7         27.20         30.25         0.57 o
  -1   7   7          9.53          8.09         0.32 o
   0   7   7         71.65         63.19         0.83 o
   1   7   7        117.45        117.53         1.41 o
   2   7   7         39.92         34.07         0.79 o
   3   7   7        101.96         96.07         1.56 o
   4   7   7        225.90        226.45         3.15 o
   5   7   7          3.24          4.42         0.49 o
   6   7   7         26.41         25.08         1.08 o
  -7   8   7         18.59         20.34         1.07 o
  -6   8   7         50.55         48.84         1.34 o
  -5   8   7         14.69         12.43         0.61 o
  -4   8   7          0.30          0.08         0.36 o
  -3   8   7        176.52        177.57         2.21 o
  -2   8   7         23.49         20.69         0.70 o
  -1   8   7        761.90        729.02         6.76 o
   0   8   7        182.42        155.96         1.63 o
   1   8   7        306.01        302.52         3.22 o
   2   8   7         14.04         12.37         0.58 o
   3   8   7        104.32        100.56         2.17 o
   4   8   7          0.05         -0.33         0.36 o
   5   8   7         19.52         18.30         0.82 o
   6   8   7         33.23         34.52         1.21 o
  -7   9   7          4.53          7.01         0.86 o
  -6   9   7        130.39        135.97         2.45 o
  -5   9   7          4.48          4.57         0.58 o
  -4   9   7         72.07         70.52         1.51 o
  -3   9   7         69.19         62.67         1.23 o
  -2   9   7          1.37          2.54         0.44 o
  -1   9   7         13.02          9.69         0.48 o
   0   9   7         48.09         35.69         0.85 o
   1   9   7         11.97         11.25         0.55 o
   2   9   7        173.99        163.05         2.20 o
   3   9   7          2.76          2.27         0.47 o
   4   9   7         25.98         25.76         0.98 o
   5   9   7         27.40         25.94         1.03 o
  -6  10   7          6.28          5.41         0.93 o
  -5  10   7          3.51          3.89         0.73 o
  -4  10   7          0.93         -0.21         0.45 o
  -3  10   7         19.66         14.98         0.80 o
  -2  10   7         36.45         31.48         0.97 o
  -1  10   7        306.94        284.17         3.16 o
   0  10   7        323.59        324.06         3.61 o
   1  10   7         74.61         74.31         1.39 o
   2  10   7        143.03        140.69         2.25 o
   3  10   7          2.12          3.36         0.47 o
   4  10   7         15.43         12.84         0.84 o
   5  10   7          2.76          2.33         0.67 o
  -5  11   7         67.42         70.26         1.84 o
  -4  11   7         52.30         61.35         1.69 o
  -3  11   7          2.16          0.52         0.58 o
  -2  11   7         37.71         31.00         0.98 o
  -1  11   7         32.27         31.00         0.92 o
   0  11   7          0.04         -0.34         0.42 o
   1  11   7         33.85         30.02         0.91 o
   2  11   7          0.18         -0.38         0.38 o
   3  11   7         58.03         60.41         1.70 o
   4  11   7          0.44          0.52         0.66 o
  -4  12   7          0.72         -0.11         0.76 o
  -3  12   7         16.10         14.48         1.14 o
  -2  12   7          9.19          8.79         0.70 o
  -1  12   7          1.01          2.49         0.68 o
   0  12   7        125.83        127.14         2.87 o
   1  12   7         17.70         20.91         1.06 o
   2  12   7        212.46        236.67         4.79 o
   3  12   7         53.51         57.93         1.60 o
  -2  13   7         15.75         17.26         1.19 o
  -1  13   7          1.53          1.84         0.74 o
   0  13   7          5.33          3.10         0.78 o
   1  13   7          3.43          3.97         0.88 o
  -8   0   8         66.05         66.26         1.87 o
  -6   0   8        208.24        192.07         3.45 o
  -4   0   8       1020.85        985.08        10.93 o
  -2   0   8        880.22        870.37         7.69 o
   0   0   8        163.79        140.48         1.84 o
   2   0   8         13.00         13.53         1.10 o
   4   0   8         44.68         30.90         1.13 o
   6   0   8          0.55          0.65         0.80 o
  -9   1   8         11.55         11.12         0.82 o
  -8   1   8          0.00         -0.48         0.48 o
  -7   1   8         94.91         91.99         1.51 o
  -6   1   8        241.45        230.45         2.76 o
  -5   1   8        172.81        164.71         1.85 o
  -4   1   8         11.70         10.60         0.35 o
  -3   1   8         23.45         23.85         0.38 o
  -2   1   8          1.36          2.06         0.21 o
  -1   1   8         77.52         65.73         0.63 o
   0   1   8        518.46        571.32         5.46 o
   1   1   8        671.72        672.57         5.27 o
   2   1   8        407.19        385.90         3.54 o
   3   1   8        457.80        459.84         5.77 o
   4   1   8         47.98         48.43         1.06 o
   5   1   8        210.49        216.64         3.05 o
   6   1   8        215.29        200.67         3.30 o
   7   1   8        259.50        263.45         4.20 o
  -9   2   8          0.15         -0.12         0.57 o
  -8   2   8          3.23          2.38         0.50 o
  -7   2   8         68.74         59.94         1.23 o
  -6   2   8         94.58         94.53         1.51 o
  -5   2   8        299.44        270.59         2.79 o
  -4   2   8         14.76         13.23         0.37 o
  -3   2   8        109.29        105.93         0.89 o
  -2   2   8       1768.14       1852.70        11.69 o
  -1   2   8        368.66        343.30         2.54 o
   0   2   8          1.78          2.74         0.15 o
   1   2   8        115.27        101.12         1.07 o
   2   2   8          8.22         11.55         0.45 o
   3   2   8         20.62         16.62         0.59 o
   4   2   8         43.52         35.70         0.88 o
   5   2   8          3.41          3.04         0.43 o
   6   2   8          5.23          4.67         0.46 o
   7   2   8         12.41         14.35         0.96 o
  -9   3   8          1.07          1.70         0.61 o
  -8   3   8        201.13        186.47         2.90 o
  -7   3   8          1.62          2.42         0.42 o
  -6   3   8         87.27         80.88         1.45 o
  -5   3   8          1.99          2.43         0.56 o
  -4   3   8          5.13          5.68         0.30 o
  -3   3   8         44.82         56.69         0.61 o
  -2   3   8          0.06          0.11         0.13 o
  -1   3   8        465.33        438.15         2.99 o
   0   3   8        126.12        124.40         1.19 o
   1   3   8          7.14          6.21         0.25 o
   2   3   8          2.13          5.84         0.50 o
   3   3   8         14.87         17.01         0.57 o
   4   3   8        555.86        548.45         5.66 o
   5   3   8         53.24         50.47         1.13 o
   6   3   8        501.56        500.08         6.46 o
   7   3   8          8.51          8.61         0.78 o
  -9   4   8          4.53          5.87         0.79 o
  -8   4   8          8.07          5.86         0.82 o
  -7   4   8          3.08          1.86         0.57 o
  -6   4   8         14.29         10.17         0.67 o
  -5   4   8          0.24         -0.24         0.33 o
  -4   4   8        155.91        148.97         1.79 o
  -3   4   8        144.26        131.08         1.33 o
  -2   4   8         12.77         18.06         0.34 o
  -1   4   8        283.00        286.94         2.32 o
   0   4   8         70.44         67.77         0.80 o
   1   4   8       1672.46       1643.12        13.30 o
   2   4   8         39.57         35.53         0.71 o
   3   4   8        467.92        446.44         4.70 o
   4   4   8          0.54          1.56         0.37 o
   5   4   8          3.30          2.66         0.45 o
   6   4   8         48.86         47.86         1.19 o
   7   4   8         35.57         34.28         1.32 o
  -8   5   8        405.42        426.29         6.50 o
  -7   5   8         33.85         34.84         1.03 o
  -6   5   8          4.75          6.48         0.52 o
  -5   5   8        137.79        133.01         1.89 o
  -4   5   8         20.67         21.68         0.59 o
  -3   5   8        208.61        205.92         1.92 o
  -2   5   8         71.13         61.83         0.79 o
  -1   5   8        147.03        154.73         1.48 o
   0   5   8        549.07        514.83         4.17 o
   1   5   8        117.36        109.10         1.20 o
   2   5   8       1000.29        959.27         8.70 o
   3   5   8         49.93         49.58         0.99 o
   4   5   8       1127.70       1104.20        11.27 o
   5   5   8        162.72        166.93         2.40 o
   6   5   8        166.13        168.13         2.64 o
   7   5   8         60.55         64.99         1.76 o
  -8   6   8         29.85         31.76         1.21 o
  -7   6   8         45.93         50.08         1.55 o
  -6   6   8         55.46         50.05         1.30 o
  -5   6   8         11.40         10.07         0.53 o
  -4   6   8         60.91         54.89         0.99 o
  -3   6   8         11.28         12.27         0.41 o
  -2   6   8        847.24        785.14         6.59 o
  -1   6   8        275.20        274.05         2.38 o
   0   6   8          0.07          0.39         0.24 o
   1   6   8        353.34        348.81         3.42 o
   2   6   8        312.39        301.01         3.27 o
   3   6   8          6.57          6.01         0.47 o
   4   6   8        194.46        191.26         2.69 o
   5   6   8        125.66        120.18         2.14 o
   6   6   8          1.50          1.15         0.49 o
  -8   7   8         11.87         12.30         1.11 o
  -7   7   8        123.37        135.14         2.39 o
  -6   7   8          4.84          6.71         0.55 o
  -5   7   8         62.42         63.18         1.16 o
  -4   7   8         57.68         58.00         1.09 o
  -3   7   8         58.03         56.02         1.05 o
  -2   7   8         95.97         84.50         1.17 o
  -1   7   8        479.38        467.76         4.42 o
   0   7   8         86.35         94.18         1.23 o
   1   7   8         47.08         45.36         0.82 o
   2   7   8         67.35         66.85         1.20 o
   3   7   8         39.57         41.20         1.09 o
   4   7   8          0.59          0.24         0.37 o
   5   7   8         87.91         87.04         1.64 o
   6   7   8         33.52         34.70         1.30 o
  -7   8   8          3.05          4.03         0.74 o
  -6   8   8         38.27         34.15         1.19 o
  -5   8   8         51.29         44.56         1.19 o
  -4   8   8         17.10         21.34         0.69 o
  -3   8   8        222.67        196.48         2.28 o
  -2   8   8       1030.02        959.36         9.32 o
  -1   8   8          0.59          1.23         0.33 o
   0   8   8        174.47        182.69         2.10 o
   1   8   8         31.34         25.79         0.74 o
   2   8   8         67.02         66.46         1.16 o
   3   8   8          0.95          0.82         0.39 o
   4   8   8         45.19         56.65         1.43 o
   5   8   8         41.08         43.91         1.23 o
   6   8   8         25.63         28.39         3.45 o
  -7   9   8         66.44         74.32         2.61 o
  -6   9   8          5.92          9.07         0.86 o
  -5   9   8        113.93        121.70         2.03 o
  -4   9   8         85.79         85.28         1.87 o
  -3   9   8          4.34          2.36         0.48 o
  -2   9   8          5.45          3.71         0.46 o
  -1   9   8          0.18          0.51         0.34 o
   0   9   8         45.04         36.71         0.98 o
   1   9   8         77.55         85.76         1.39 o
   2   9   8         12.35          9.25         0.56 o
   3   9   8         73.11         73.13         1.66 o
   4   9   8        119.13        122.99         3.21 o
   5   9   8         22.41         20.88         1.16 o
  -6  10   8         16.21         20.69         1.09 o
  -5  10   8         16.38         15.65         1.00 o
  -4  10   8          3.60          3.96         0.54 o
  -3  10   8         76.56         66.68         1.64 o
  -2  10   8         49.54         47.98         1.32 o
  -1  10   8        189.43        201.92         2.50 o
   0  10   8         44.37         46.90         1.16 o
   1  10   8        142.67        149.25         2.12 o
   2  10   8          1.56          3.41         0.50 o
   3  10   8        296.83        317.57         4.79 o
   4  10   8          6.50          7.93         0.75 o
  -5  11   8          0.79          1.10         0.64 o
  -4  11   8          0.99         -0.34         0.85 o
  -3  11   8          0.17         -0.34         0.63 o
  -2  11   8          3.60          2.06         0.51 o
  -1  11   8          0.13          0.05         0.46 o
   0  11   8         21.69         19.40         0.84 o
   1  11   8         53.78         51.33         1.19 o
   2  11   8         30.80         29.25         1.06 o
   3  11   8          2.39          0.94         0.51 o
  -4  12   8         25.06         28.59         3.41 o
  -3  12   8          3.64          2.24         0.77 o
  -2  12   8          2.61          3.08         0.86 o
  -1  12   8        205.40        207.47         3.92 o
   0  12   8         43.24         48.82         2.09 o
   1  12   8        190.60        203.56         4.45 o
   2  12   8         34.85         39.33         1.26 o
  -9   0   9          0.01         -0.49         1.27 o
  -7   0   9          6.74          4.67         0.67 o
  -5   0   9        217.17        191.85         3.35 o
  -3   0   9        768.88        781.72         7.72 o
  -1   0   9        687.38        685.78         6.81 o
   1   0   9          0.07          0.23         0.23 o
   3   0   9         56.23         66.36         1.84 o
   5   0   9          6.21          5.60         0.73 o
   7   0   9          2.69          2.00         0.47 o
  -9   1   9          0.24         -0.17         0.55 o
  -8   1   9         14.17         15.39         0.88 o
  -7   1   9          5.75          5.88         0.53 o
  -6   1   9        336.38        322.03         3.81 o
  -5   1   9          0.90          1.03         0.33 o
  -4   1   9          1.76          1.55         0.21 o
  -3   1   9         59.14         55.20         0.62 o
  -2   1   9        143.55        158.49         1.30 o
  -1   1   9        270.62        255.75         2.10 o
   0   1   9         29.31         28.23         0.47 o
   1   1   9         38.19         36.76         0.59 o
   2   1   9        385.00        374.02         4.03 o
   3   1   9          0.75          2.13         0.35 o
   4   1   9          5.54          1.11         0.43 o
   5   1   9         59.55         57.82         1.25 o
   6   1   9        263.88        249.55         3.82 o
   7   1   9        115.01        116.31         2.41 o
  -9   2   9          1.69          1.91         0.62 o
  -8   2   9          0.29          0.59         0.50 o
  -7   2   9          2.58          3.58         0.47 o
  -6   2   9          0.17         -0.33         0.33 o
  -5   2   9         71.73         73.66         1.23 o
  -4   2   9        116.05        106.27         1.37 o
  -3   2   9        250.87        246.21         1.89 o
  -2   2   9        670.09        701.05         4.63 o
  -1   2   9        293.74        308.57         2.47 o
   0   2   9       1484.72       1482.56        11.10 o
   1   2   9         22.82         17.81         0.55 o
   2   2   9         23.73         24.62         0.63 o
   3   2   9          1.73          3.09         0.38 o
   4   2   9        168.18        158.19         2.20 o
   5   2   9         22.89         20.19         0.80 o
   6   2   9          3.21          4.27         0.46 o
   7   2   9          2.69          2.27         0.57 o
  -8   3   9          7.49          8.98         0.74 o
  -7   3   9        128.03        122.43         1.93 o
  -6   3   9         43.63         39.20         0.99 o
  -5   3   9          2.72          2.80         0.38 o
  -4   3   9         14.33         16.34         0.49 o
  -3   3   9          0.38          1.10         0.22 o
  -2   3   9          1.60          1.19         0.18 o
  -1   3   9        108.47        129.40         1.40 o
   0   3   9        593.29        576.47         4.81 o
   1   3   9         90.81         88.38         1.08 o
   2   3   9        199.66        197.65         2.27 o
   3   3   9        319.99        308.95         3.51 o
   4   3   9          6.08          6.26         0.51 o
   5   3   9        334.04        320.08         4.53 o
   6   3   9          0.34          0.14         0.38 o
   7   3   9        127.49        130.75         2.73 o
  -8   4   9          0.01         -0.08         0.60 o
  -7   4   9          4.17          2.48         0.53 o
  -6   4   9         50.94         47.67         1.07 o
  -5   4   9         38.72         33.79         0.77 o
  -4   4   9         26.82         24.75         0.61 o
  -3   4   9         26.99         23.25         0.51 o
  -2   4   9        272.30        290.70         2.35 o
  -1   4   9        256.36        256.53         2.42 o
   0   4   9       1643.65       1628.60        12.75 o
   1   4   9         50.38         49.88         0.78 o
   2   4   9         94.70         91.84         1.32 o
   3   4   9         95.36         92.43         1.43 o
   4   4   9          0.72          0.47         0.41 o
   5   4   9          0.02          0.40         0.50 o
   6   4   9        187.08        181.78         3.13 o
  -8   5   9          0.22          0.47         0.83 o
  -7   5   9         63.56         68.12         1.53 o
  -6   5   9          0.07         -0.19         0.42 o
  -5   5   9         25.55         22.87         0.75 o
  -4   5   9         36.23         31.92         0.74 o
  -3   5   9          7.84          6.38         0.34 o
  -2   5   9         15.02         12.94         0.41 o
  -1   5   9        488.59        489.61         4.18 o
   0   5   9        185.24        185.42         1.81 o
   1   5   9         65.06         62.66         0.92 o
   2   5   9         14.48         15.08         0.62 o
   3   5   9        171.84        182.61         2.38 o
   4   5   9         40.77         41.84         1.09 o
   5   5   9        297.47        308.64         4.05 o
   6   5   9         51.14         51.82         1.38 o
  -8   6   9         12.73         13.09         0.95 o
  -7   6   9          2.21          2.38         0.64 o
  -6   6   9          0.29          0.52         0.41 o
  -5   6   9        102.42        107.49         2.14 o
  -4   6   9         41.10         36.48         0.91 o
  -3   6   9        512.86        493.36         5.38 o
  -2   6   9         66.28         62.67         1.04 o
  -1   6   9        396.87        379.23         3.62 o
   0   6   9       1177.16       1172.13         9.73 o
   1   6   9          5.89          5.16         0.38 o
   2   6   9         48.65         41.42         0.92 o
   3   6   9          0.01         -0.34         0.36 o
   4   6   9          0.02         -0.21         0.37 o
   5   6   9         13.45         14.68         0.81 o
   6   6   9        103.62        100.30         1.89 o
  -7   7   9         64.13         64.56         1.94 o
  -6   7   9        173.90        176.02         3.49 o
  -5   7   9          4.22          5.47         0.54 o
  -4   7   9          7.89         10.33         0.52 o
  -3   7   9          2.64          2.04         0.41 o
  -2   7   9         33.45         25.87         0.74 o
  -1   7   9        125.35        127.19         1.59 o
   0   7   9        809.99        802.49         7.28 o
   1   7   9          7.88          8.34         0.44 o
   2   7   9        133.31        138.21         1.82 o
   3   7   9          0.49         -0.05         0.37 o
   4   7   9        210.14        202.92         2.88 o
   5   7   9          7.35          6.29         0.60 o
  -7   8   9         26.24         30.47         1.49 o
  -6   8   9         32.10         33.82         2.04 o
  -5   8   9         30.04         31.56         1.15 o
  -4   8   9         31.57         29.90         0.87 o
  -3   8   9        159.70        151.48         2.30 o
  -2   8   9         81.08         89.25         1.50 o
  -1   8   9        290.27        279.65         3.41 o
   0   8   9         68.11         63.41         1.10 o
   1   8   9        111.23        106.11         1.59 o
   2   8   9          0.73          0.16         0.35 o
   3   8   9         69.74         71.83         1.49 o
   4   8   9         44.42         46.31         1.22 o
   5   8   9          0.52         -0.11         0.53 o
  -6   9   9        124.55        137.62         3.60 o
  -5   9   9          0.06          0.18         0.53 o
  -4   9   9          1.86          1.84         0.76 o
  -3   9   9         22.71         20.37         1.07 o
  -2   9   9         33.01         31.77         0.97 o
  -1   9   9         52.97         52.65         1.14 o
   0   9   9         81.95         75.10         1.44 o
   1   9   9         68.07         70.10         1.33 o
   2   9   9        155.40        170.36         2.39 o
   3   9   9         87.71         91.63         1.67 o
   4   9   9         26.65         28.60         1.09 o
  -5  10   9         34.02         31.95         1.86 o
  -4  10   9         35.62         37.39         1.66 o
  -3  10   9         44.76         41.32         1.49 o
  -2  10   9        180.98        180.61         3.04 o
  -1  10   9         11.71         12.74         0.66 o
   0  10   9         70.72         71.03         1.44 o
   1  10   9          0.07         -0.22         0.42 o
   2  10   9         43.33         50.75         1.25 o
   3  10   9          0.54          0.01         0.50 o
   4  10   9          0.27         -0.05         0.54 o
  -4  11   9         15.24         15.11         1.30 o
  -3  11   9         26.83         26.81         1.90 o
  -2  11   9         13.17         12.95         0.85 o
  -1  11   9          0.68          0.25         0.53 o
   0  11   9          0.03          0.02         0.46 o
   1  11   9        245.03        284.96         5.63 o
   2  11   9          6.03          6.47         0.72 o
   3  11   9         68.68         72.69         6.10 o
  -3  12   9          2.20          3.20         1.02 o
  -2  12   9         44.52         44.94         3.03 o
  -1  12   9         80.01         88.37         2.50 o
   0  12   9        323.99        366.65         7.01 o
   1  12   9         10.99         10.97         0.90 o
  -8   0  10        191.62        176.14         3.99 o
  -6   0  10        184.10        183.06         3.29 o
  -4   0  10        896.86        864.18         9.29 o
  -2   0  10       1032.35       1017.41        10.07 o
   0   0  10        236.71        229.94         3.65 o
   2   0  10         74.41         44.04         1.39 o
   4   0  10        322.39        288.80         5.70 o
   6   0  10         14.52         16.10         1.13 o
  -8   1  10         39.46         38.23         1.40 o
  -7   1  10         73.95         75.80         1.57 o
  -6   1  10         13.16          9.08         0.57 o
  -5   1  10         19.56         18.38         0.64 o
  -4   1  10         89.32         83.43         1.33 o
  -3   1  10        486.08        474.68         3.69 o
  -2   1  10         22.84         20.16         0.41 o
  -1   1  10        149.85        143.15         1.49 o
   0   1  10         50.77         55.96         0.89 o
   1   1  10        297.72        302.32         3.51 o
   2   1  10        111.56        101.93         1.88 o
   3   1  10         53.35         64.21         1.40 o
   4   1  10         12.04         12.62         0.66 o
   5   1  10        171.21        171.79         2.61 o
   6   1  10         32.34         37.78         1.11 o
  -8   2  10         41.26         40.11         1.21 o
  -7   2  10         24.08         20.09         0.79 o
  -6   2  10         31.21         31.47         0.85 o
  -5   2  10         52.04         51.27         0.97 o
  -4   2  10        676.02        641.18         5.92 o
  -3   2  10        259.84        259.06         2.25 o
  -2   2  10          0.67          1.51         0.23 o
  -1   2  10        510.60        507.35         4.42 o
   0   2  10        282.14        278.40         2.76 o
   1   2  10        347.05        322.92         3.59 o
   2   2  10        136.80         99.99         1.51 o
   3   2  10        178.67        165.84         2.58 o
   4   2  10          0.10         -0.42         0.42 o
   5   2  10        132.10        132.97         2.21 o
   6   2  10          5.06          3.44         0.48 o
  -8   3  10         26.28         25.12         1.22 o
  -7   3  10         12.09         11.25         0.63 o
  -6   3  10          5.94          6.19         0.44 o
  -5   3  10         73.80         69.85         1.16 o
  -4   3  10        322.88        304.14         3.24 o
  -3   3  10         15.49         15.67         0.46 o
  -2   3  10        248.33        248.11         2.13 o
  -1   3  10        482.63        474.24         4.18 o
   0   3  10        101.71         86.10         1.15 o
   1   3  10         19.21         19.29         0.52 o
   2   3  10        519.45        503.59         5.24 o
   3   3  10         80.79         75.09         1.36 o
   4   3  10        424.21        416.55         4.97 o
   5   3  10         85.41         88.33         1.82 o
   6   3  10        248.04        260.51         3.76 o
  -8   4  10          7.15          7.51         0.73 o
  -7   4  10         27.01         28.74         0.93 o
  -6   4  10          0.96          0.03         0.34 o
  -5   4  10        138.98        137.49         2.14 o
  -4   4  10         15.82         17.49         0.62 o
  -3   4  10        528.86        539.46         6.31 o
  -2   4  10          9.24          8.37         0.38 o
  -1   4  10       1579.75       1614.16        13.28 o
   0   4  10          5.95          8.62         0.41 o
   1   4  10        263.51        249.66         2.47 o
   2   4  10          7.69          7.34         0.42 o
   3   4  10         19.18         21.26         0.76 o
   4   4  10         55.34         56.04         1.41 o
   5   4  10        189.93        189.78         3.02 o
   6   4  10         18.01         20.66         1.05 o
  -8   5  10          5.37          8.14         0.83 o
  -7   5  10         12.76         10.70         0.68 o
  -6   5  10         32.70         35.74         1.16 o
  -5   5  10          0.17         -0.37         0.37 o
  -4   5  10          0.67          0.15         0.34 o
  -3   5  10         45.09         41.02         1.01 o
  -2   5  10        275.43        261.90         2.60 o
  -1   5  10         50.99         50.98         0.87 o
   0   5  10          0.20         -0.28         0.28 o
   1   5  10         46.64         46.89         0.84 o
   2   5  10        705.66        694.16         6.83 o
   3   5  10         85.57         83.59         1.44 o
   4   5  10        350.50        360.75         4.81 o
   5   5  10         77.15         81.64         1.86 o
   6   5  10        135.72        147.77         2.89 o
  -7   6  10         12.37         13.89         0.85 o
  -6   6  10          7.12          9.19         0.70 o
  -5   6  10          9.73         10.14         0.63 o
  -4   6  10        336.48        331.42         4.94 o
  -3   6  10         51.08         54.05         1.13 o
  -2   6  10          2.08          2.36         0.36 o
  -1   6  10        142.13        141.85         1.67 o
   0   6  10        375.90        387.72         3.89 o
   1   6  10         21.87         19.97         0.61 o
   2   6  10          5.97          4.57         0.42 o
   3   6  10          0.60          1.10         0.40 o
   4   6  10          5.05          5.10         0.57 o
   5   6  10         30.40         33.05         1.14 o
  -7   7  10          7.97         11.06         1.06 o
  -6   7  10          0.13         -0.30         0.56 o
  -5   7  10          0.01          0.57         0.50 o
  -4   7  10         10.07          8.55         0.60 o
  -3   7  10        130.03        128.72         2.36 o
  -2   7  10         18.82         22.34         0.71 o
  -1   7  10        323.43        327.86         3.84 o
   0   7  10          0.75          0.10         0.33 o
   1   7  10         11.37         12.35         0.57 o
   2   7  10         50.07         48.94         1.06 o
   3   7  10        128.37        135.91         2.40 o
   4   7  10         13.62         14.01         0.74 o
   5   7  10        143.14        150.91         2.49 o
  -6   8  10         50.92         65.31         2.77 o
  -5   8  10         14.80         11.82         0.77 o
  -4   8  10        285.69        284.69         5.29 o
  -3   8  10         46.49         47.84         1.33 o
  -2   8  10          1.90          3.33         0.47 o
  -1   8  10         83.05         79.91         1.44 o
   0   8  10          0.06          0.03         0.35 o
   1   8  10          1.32          0.67         0.39 o
   2   8  10         18.86         20.25         0.77 o
   3   8  10         41.48         45.81         1.18 o
   4   8  10         54.38         60.18         1.41 o
  -6   9  10          2.76          2.92         0.71 o
  -5   9  10          2.44          4.79         0.80 o
  -4   9  10         17.62         15.33         1.13 o
  -3   9  10         30.21         31.22         1.17 o
  -2   9  10         64.67         64.11         1.59 o
  -1   9  10        115.24        115.23         1.86 o
   0   9  10         26.14         32.01         1.06 o
   1   9  10        400.80        415.35         4.56 o
   2   9  10         51.46         57.48         1.32 o
   3   9  10         17.73         15.03         0.81 o
   4   9  10         40.98         44.15         1.32 o
  -5  10  10         17.39         15.29         1.75 o
  -4  10  10         49.42         52.55         2.16 o
  -3  10  10         57.43         60.85         2.11 o
  -2  10  10         34.85         37.18         1.40 o
  -1  10  10         19.97         17.69         0.82 o
   0  10  10          0.25          1.01         0.57 o
   1  10  10         21.71         21.28         0.96 o
   2  10  10         39.80         49.76         1.34 o
   3  10  10         20.59         22.63         1.06 o
  -3  11  10          4.36          3.85         0.91 o
  -2  11  10          9.95         10.37         1.15 o
  -1  11  10          3.47          3.85         0.82 o
   0  11  10         18.30         16.77         0.92 o
   1  11  10          1.17          1.76         0.64 o
  -7   0  11         46.59         49.01         1.64 o
  -5   0  11         24.09         22.59         1.06 o
  -3   0  11        110.39        101.47         1.74 o
  -1   0  11         81.02         73.32         1.64 o
   1   0  11         34.22         18.54         0.89 o
   3   0  11        179.76        171.83         5.57 o
   5   0  11        191.92        177.57         4.53 o
  -8   1  11         75.99         67.89         1.54 o
  -7   1  11         12.26         12.98         0.71 o
  -6   1  11         30.59         27.47         0.93 o
  -5   1  11         69.89         63.82         1.54 o
  -4   1  11        223.41        201.96         3.04 o
  -3   1  11          7.40          4.56         0.32 o
  -2   1  11       1056.89       1031.13         8.58 o
  -1   1  11         11.66         10.45         0.52 o
   0   1  11        909.23        900.16         9.67 o
   1   1  11        179.03        175.38         2.56 o
   2   1  11          0.17          0.35         0.43 o
   3   1  11         28.90         23.30         0.90 o
   4   1  11         97.52         82.06         1.69 o
   5   1  11         19.03         16.75         0.83 o
   6   1  11         57.14         52.93         1.52 o
  -8   2  11          5.78          5.98         0.69 o
  -7   2  11         32.17         37.24         1.17 o
  -6   2  11         20.94         19.67         0.77 o
  -5   2  11         93.56         88.94         1.48 o
  -4   2  11         33.28         33.81         0.95 o
  -3   2  11         48.40         50.51         0.85 o
  -2   2  11        768.91        771.59         6.50 o
  -1   2  11         36.15         31.70         0.75 o
   0   2  11         12.52         13.76         0.81 o
   1   2  11        141.75        133.66         1.98 o
   2   2  11         68.10         74.23         1.42 o
   3   2  11         83.56         81.82         1.77 o
   4   2  11        202.62        203.18         2.84 o
   5   2  11         53.97         47.57         1.20 o
   6   2  11         79.07         79.25         1.71 o
  -8   3  11          3.41          3.76         0.61 o
  -7   3  11          0.05          0.04         0.51 o
  -6   3  11         41.96         42.30         1.63 o
  -5   3  11         87.39         74.79         1.55 o
  -4   3  11         41.31         37.64         0.96 o
  -3   3  11        512.03        505.07         5.16 o
  -2   3  11        559.24        586.83         5.08 o
  -1   3  11        552.23        563.17         5.26 o
   0   3  11         81.56         85.79         1.22 o
   1   3  11        289.54        282.08         2.99 o
   2   3  11         48.90         44.98         1.08 o
   3   3  11        108.09        111.53         1.86 o
   4   3  11         49.46         50.66         1.41 o
   5   3  11         60.22         66.87         1.69 o
   6   3  11          5.75         10.00         0.80 o
  -8   4  11         48.96         54.12         2.32 o
  -7   4  11          0.51         -0.28         0.55 o
  -6   4  11          8.20          5.78         0.57 o
  -5   4  11          0.06         -0.33         0.37 o
  -4   4  11        110.65        113.82         1.72 o
  -3   4  11         85.14         81.15         1.29 o
  -2   4  11        363.68        364.51         3.40 o
  -1   4  11         19.52         19.82         0.72 o
   0   4  11         44.05         41.93         0.81 o
   1   4  11          6.15          7.27         0.40 o
   2   4  11         80.29         84.33         1.28 o
   3   4  11          0.06         -0.17         0.44 o
   4   4  11        454.57        464.25         5.88 o
   5   4  11          0.03         -0.52         0.52 o
  -7   5  11         22.86         24.85         1.04 o
  -6   5  11          0.76          0.35         0.47 o
  -5   5  11         30.49         28.54         1.28 o
  -4   5  11          2.93          2.76         0.47 o
  -3   5  11        146.41        149.62         2.61 o
  -2   5  11        174.02        173.50         2.39 o
  -1   5  11         94.44         96.20         1.27 o
   0   5  11          4.67          4.94         0.36 o
   1   5  11        163.31        158.60         1.90 o
   2   5  11          4.10          4.90         0.40 o
   3   5  11        445.16        446.83         4.98 o
   4   5  11          0.09          0.40         0.56 o
   5   5  11         71.48         74.45         1.78 o
  -7   6  11         30.72         32.45         1.31 o
  -6   6  11          0.55          0.91         0.66 o
  -5   6  11         55.78         56.30         1.48 o
  -4   6  11        132.71        139.32         3.14 o
  -3   6  11         29.65         24.19         0.77 o
  -2   6  11        270.95        274.26         3.18 o
  -1   6  11         23.88         20.46         0.74 o
   0   6  11        134.92        137.44         1.81 o
   1   6  11         27.07         30.26         0.79 o
   2   6  11         87.51         87.28         1.45 o
   3   6  11         26.91         29.40         1.04 o
   4   6  11        278.59        297.46         3.99 o
   5   6  11         21.05         18.84         1.09 o
  -6   7  11          2.80          1.82         0.66 o
  -5   7  11         24.16         20.81         1.03 o
  -4   7  11         12.17         10.31         0.75 o
  -3   7  11          0.03          0.63         0.50 o
  -2   7  11       1191.08       1192.41        12.29 o
  -1   7  11          1.36          0.21         0.42 o
   0   7  11         93.81         94.90         1.42 o
   1   7  11         60.30         57.02         1.15 o
   2   7  11         86.43         84.44         1.47 o
   3   7  11         81.45         83.23         1.72 o
   4   7  11        125.20        138.23         2.37 o
  -6   8  11          1.16          1.00         0.69 o
  -5   8  11         82.61         85.69         2.30 o
  -4   8  11         93.96         95.75         2.18 o
  -3   8  11        163.41        166.14         3.30 o
  -2   8  11          5.67          9.44         0.68 o
  -1   8  11          0.96          0.85         0.49 o
   0   8  11          0.00         -0.40         0.40 o
   1   8  11          3.59          2.70         0.49 o
   2   8  11          5.63          6.01         0.56 o
   3   8  11         44.13         44.97         1.26 o
   4   8  11          1.89          2.23         0.59 o
  -5   9  11         27.96         23.42         2.03 o
  -4   9  11         26.30         26.25         2.01 o
  -3   9  11          2.76          1.93         0.68 o
  -2   9  11         12.68         13.45         0.85 o
  -1   9  11        125.82        117.17         2.01 o
   0   9  11        168.41        185.12         2.89 o
   1   9  11         26.04         24.94         0.93 o
   2   9  11          1.02          1.54         0.49 o
   3   9  11         62.22         65.66         1.61 o
  -4  10  11         19.31         16.20         1.60 o
  -3  10  11          0.01         -0.76         0.76 o
  -2  10  11         68.57         80.17         2.36 o
  -1  10  11          9.18          9.81         0.74 o
   0  10  11          0.11         -0.50         0.50 o
   1  10  11          0.11         -0.53         0.53 o
   2  10  11          0.37          0.51         0.53 o
  -2  11  11         51.22         67.11         2.74 o
  -1  11  11         35.80         35.91         1.91 o
   0  11  11          0.96          1.98         0.67 o
  -8   0  12          7.76         10.31         1.58 o
  -6   0  12        168.63        176.61         5.32 o
  -4   0  12         96.31         96.42         3.79 o
  -2   0  12        118.75        126.88         2.82 o
   0   0  12         56.34         48.36         1.35 o
   2   0  12        293.52        278.48         5.63 o
   4   0  12         34.98         42.03         1.91 o
  -8   1  12          0.65          1.78         0.65 o
  -7   1  12          8.81          8.76         0.70 o
  -6   1  12          5.47          5.59         0.60 o
  -5   1  12        153.34        153.98         3.23 o
  -4   1  12        346.69        347.47         5.13 o
  -3   1  12        154.63        145.81         1.94 o
  -2   1  12         24.28         22.78         0.77 o
  -1   1  12        207.64        207.12         2.57 o
   0   1  12        209.76        207.82         2.95 o
   1   1  12         41.90         49.35         1.29 o
   2   1  12          0.22         -0.37         0.37 o
   3   1  12          0.11         -0.43         0.45 o
   4   1  12         10.11          7.99         0.64 o
   5   1  12          7.57          7.45         0.66 o
  -7   2  12          5.74          6.10         0.73 o
  -6   2  12         44.39         42.46         1.38 o
  -5   2  12          0.09         -0.14         0.45 o
  -4   2  12         25.09         26.40         0.83 o
  -3   2  12          2.46          1.37         0.41 o
  -2   2  12        164.34        160.18         1.81 o
  -1   2  12         61.98         59.51         1.08 o
   0   2  12          1.01          2.32         0.40 o
   1   2  12         31.86         31.06         0.88 o
   2   2  12         51.01         43.90         1.16 o
   3   2  12        170.69        161.85         2.88 o
   4   2  12         72.09         59.42         1.51 o
   5   2  12         72.54         78.18         1.60 o
  -7   3  12          4.15          5.84         0.59 o
  -6   3  12         48.33         38.22         1.20 o
  -5   3  12          6.01          5.38         0.68 o
  -4   3  12         96.37         89.37         1.74 o
  -3   3  12        141.83        137.60         2.13 o
  -2   3  12          0.12          0.07         0.30 o
  -1   3  12          2.35          1.89         0.31 o
   0   3  12        857.07        825.30         8.29 o
   1   3  12         62.24         61.74         1.23 o
   2   3  12        181.60        171.15         2.25 o
   3   3  12         59.52         58.98         1.31 o
   4   3  12         35.07         37.10         1.21 o
   5   3  12          0.81          1.63         0.51 o
  -7   4  12         30.84         30.88         1.54 o
  -6   4  12          2.83          1.50         0.57 o
  -5   4  12         69.73         72.91         1.88 o
  -4   4  12          1.03          0.44         0.55 o
  -3   4  12        128.70        127.66         1.98 o
  -2   4  12          0.33          1.00         0.34 o
  -1   4  12          2.06          1.99         0.33 o
   0   4  12        104.66        103.08         1.47 o
   1   4  12        147.69        145.62         1.87 o
   2   4  12         19.77         18.06         0.69 o
   3   4  12        365.13        380.87         4.98 o
   4   4  12          0.01          0.65         0.53 o
   5   4  12        155.15        158.99         3.31 o
  -7   5  12          0.01          0.64         1.37 o
  -6   5  12        105.38        113.66         3.60 o
  -5   5  12         41.51         37.91         1.21 o
  -4   5  12         22.15         19.93         0.85 o
  -3   5  12        181.34        182.17         2.81 o
  -2   5  12         59.02         64.91         1.15 o
  -1   5  12        145.53        142.74         1.65 o
   0   5  12         20.44         23.19         0.64 o
   1   5  12        133.83        136.81         1.74 o
   2   5  12         96.61         97.27         1.58 o
   3   5  12         44.55         48.69         1.32 o
   4   5  12        173.86        197.45         3.13 o
  -6   6  12        102.52        104.77         2.41 o
  -5   6  12          7.23          7.52         0.83 o
  -4   6  12          1.45          0.58         0.59 o
  -3   6  12        151.50        152.28         2.98 o
  -2   6  12         66.59         66.65         1.30 o
  -1   6  12          1.82          1.32         0.43 o
   0   6  12         64.90         60.97         1.15 o
   1   6  12        107.67        110.27         1.58 o
   2   6  12          4.67          3.82         0.48 o
   3   6  12        146.57        148.88         2.48 o
   4   6  12        116.72        117.30         2.16 o
  -6   7  12          6.03          5.91         0.80 o
  -5   7  12         17.53         16.55         1.23 o
  -4   7  12         15.18         19.01         1.07 o
  -3   7  12        134.70        136.80         2.60 o
  -2   7  12        184.49        195.15         2.79 o
  -1   7  12         90.75         89.59         1.71 o
   0   7  12         11.48         10.76         0.60 o
   1   7  12         22.38         21.96         0.76 o
   2   7  12         24.19         27.96         1.04 o
   3   7  12        134.52        132.75         2.26 o
  -5   8  12          3.47          3.36         0.98 o
  -4   8  12          1.13          1.38         0.76 o
  -3   8  12          6.85          4.77         0.84 o
  -2   8  12         15.71         12.26         0.79 o
  -1   8  12         17.02         19.28         0.88 o
   0   8  12         13.19         12.12         0.77 o
   1   8  12         11.55         12.22         0.75 o
   2   8  12        118.27        131.30         2.10 o
   3   8  12          1.56          1.30         0.54 o
  -4   9  12          1.05          1.82         0.98 o
  -3   9  12         94.86         94.77         2.86 o
  -2   9  12         76.19         79.94         2.12 o
  -1   9  12         66.13         72.12         1.81 o
   0   9  12         21.28         16.14         0.90 o
   1   9  12          1.85          2.94         0.56 o
   2   9  12         31.77         36.67         1.25 o
  -3  10  12          6.68         11.67         2.39 o
  -2  10  12          2.31          2.95         0.87 o
  -1  10  12          4.56          3.35         0.68 o
   0  10  12         22.01         25.75         1.23 o
  -7   0  13         28.10         28.84         1.73 o
  -5   0  13        136.10        140.58         4.21 o
  -3   0  13          1.59          0.76         0.67 o
  -1   0  13          8.06          6.83         0.68 o
   1   0  13        173.29        167.03         4.40 o
   3   0  13        144.69        130.25         4.74 o
  -7   1  13          3.75          4.85         0.67 o
  -6   1  13          5.43          4.25         0.70 o
  -5   1  13         14.59         13.64         0.78 o
  -4   1  13        650.71        628.35         7.77 o
  -3   1  13         26.95         23.36         1.32 o
  -2   1  13        179.78        179.43         2.34 o
  -1   1  13        225.78        211.54         2.80 o
   0   1  13         48.30         58.41         1.18 o
   1   1  13        179.79        182.08         2.60 o
   2   1  13         82.84         74.36         1.64 o
   3   1  13          1.69          1.03         0.54 o
   4   1  13          2.59          0.50         0.59 o
  -7   2  13         23.71         22.68         1.48 o
  -6   2  13         17.09         20.23         1.09 o
  -5   2  13          0.10          0.04         0.56 o
  -4   2  13        125.15        138.78         2.26 o
  -3   2  13          6.40          7.84         0.64 o
  -2   2  13        291.30        287.57         3.45 o
  -1   2  13         10.58         12.30         0.60 o
   0   2  13          0.45          1.60         0.42 o
   1   2  13         20.75         24.56         0.89 o
   2   2  13        327.23        318.48         4.13 o
   3   2  13         21.40         22.24         0.95 o
   4   2  13         19.58         20.31         0.96 o
  -7   3  13         35.18         35.28         1.94 o
  -6   3  13          0.49          1.72         0.63 o
  -5   3  13        175.02        167.44         2.76 o
  -4   3  13         89.14         90.65         2.10 o
  -3   3  13         92.67        105.13         2.52 o
  -2   3  13         13.11         14.57         0.69 o
  -1   3  13        115.37        121.82         1.74 o
   0   3  13         23.11         19.87         0.78 o
   1   3  13        182.95        192.86         2.42 o
   2   3  13          1.06          0.36         0.47 o
   3   3  13         14.93         14.36         0.80 o
   4   3  13         16.26         13.77         0.82 o
  -7   4  13          0.57         -0.13         1.19 o
  -6   4  13         88.77         93.35         2.69 o
  -5   4  13          0.00          0.44         0.54 o
  -4   4  13         94.12         96.08         2.39 o
  -3   4  13        138.37        138.07         2.26 o
  -2   4  13          1.93          1.84         0.42 o
  -1   4  13         18.44         17.89         0.76 o
   0   4  13        204.01        215.58         2.75 o
   1   4  13          1.87          1.75         0.43 o
   2   4  13        304.66        322.94         4.14 o
   3   4  13          0.06         -0.48         0.48 o
   4   4  13         28.25         19.91         1.04 o
  -6   5  13          2.35          1.41         0.71 o
  -5   5  13         26.76         22.83         1.00 o
  -4   5  13         47.33         48.32         1.31 o
  -3   5  13        187.86        193.45         3.41 o
  -2   5  13         39.11         41.52         1.03 o
  -1   5  13         90.23         88.16         1.31 o
   0   5  13         25.55         26.51         0.85 o
   1   5  13         18.55         16.88         0.74 o
   2   5  13          2.55          2.74         0.48 o
   3   5  13         98.57        106.25         2.18 o
   4   5  13          1.03          0.85         0.64 o
  -6   6  13         23.34         22.37         1.17 o
  -5   6  13          5.94          4.29         0.79 o
  -4   6  13         81.90         90.42         2.19 o
  -3   6  13          0.82          0.23         0.51 o
  -2   6  13          0.16         -0.18         0.39 o
  -1   6  13        134.41        136.42         1.96 o
   0   6  13         23.60         20.59         0.80 o
   1   6  13        102.66        104.31         1.66 o
   2   6  13        218.00        233.00         3.03 o
   3   6  13         19.30         16.92         0.92 o
  -5   7  13         48.43         48.29         1.80 o
  -4   7  13        376.77        376.34         7.44 o
  -3   7  13          4.37          6.01         1.02 o
  -2   7  13         84.76         94.12         2.02 o
  -1   7  13         20.90         20.43         0.87 o
   0   7  13          0.12          0.35         0.70 o
   1   7  13         25.26         28.34         1.01 o
   2   7  13          3.84          4.51         0.64 o
  -4   8  13        109.94        109.07         3.42 o
  -3   8  13          3.37          3.50         0.91 o
  -2   8  13          0.03          0.11         0.59 o
  -1   8  13          7.80          4.54         0.59 o
   0   8  13         76.67         87.60         1.93 o
   1   8  13        112.55        111.44         2.07 o
   2   8  13          7.72          4.71         0.93 o
  -3   9  13         83.11         84.75         3.17 o
  -2   9  13         52.00         59.46         1.96 o
  -1   9  13         23.71         20.35         1.13 o
   0   9  13          0.02         -0.53         0.56 o
  -6   0  14        179.86        173.36         7.49 o
  -4   0  14          0.70          2.70         1.24 o
  -2   0  14         94.11        104.59         2.53 o
   0   0  14        317.00        331.73         7.72 o
   2   0  14        295.46        304.67         7.09 o
   4   0  14        206.65        215.63         5.17 o
  -6   1  14         52.57         60.04         2.43 o
  -5   1  14        166.79        177.91         3.28 o
  -4   1  14        109.34         98.74         3.81 o
  -3   1  14         72.24         67.61         1.65 o
  -2   1  14         23.26         20.87         0.84 o
  -1   1  14          5.27          5.51         0.47 o
   0   1  14          4.12          5.17         0.56 o
   1   1  14         15.81         19.57         1.38 o
   2   1  14          4.11          1.78         0.59 o
   3   1  14          0.03          0.64         0.52 o
   4   1  14          2.22          2.79         0.63 o
  -6   2  14          4.32          3.23         0.81 o
  -5   2  14         16.78         18.94         0.96 o
  -4   2  14          9.41          9.95         0.88 o
  -3   2  14         43.02         47.95         1.38 o
  -2   2  14         65.56         58.55         1.24 o
  -1   2  14        154.76        165.55         2.11 o
   0   2  14        213.41        199.67         2.53 o
   1   2  14        318.85        326.94         4.09 o
   2   2  14        179.49        178.44         2.74 o
   3   2  14        192.26        215.24         3.64 o
  -6   3  14         75.25         78.42         2.30 o
  -5   3  14         59.28         54.65         1.93 o
  -4   3  14         25.20         28.52         1.65 o
  -3   3  14         61.96         62.07         1.92 o
  -2   3  14        253.17        242.36         3.27 o
  -1   3  14          2.16          1.11         0.39 o
   0   3  14         43.88         46.88         1.08 o
   1   3  14          5.00          6.31         0.56 o
   2   3  14         42.97         51.11         1.30 o
   3   3  14          6.71          7.16         0.69 o
  -6   4  14         16.57         17.27         1.82 o
  -5   4  14          0.17          0.05         0.56 o
  -4   4  14          4.19          3.66         0.73 o
  -3   4  14          0.48          0.14         0.52 o
  -2   4  14         23.07         21.44         0.91 o
  -1   4  14        244.72        258.41         3.40 o
   0   4  14         10.92          9.73         0.63 o
   1   4  14        584.52        617.53         6.63 o
   2   4  14          4.16          2.05         0.57 o
   3   4  14        163.68        155.82         2.55 o
  -5   5  14          4.20          3.63         0.72 o
  -4   5  14         60.95         64.33         1.71 o
  -3   5  14          2.03          1.90         0.64 o
  -2   5  14         86.10         90.30         1.77 o
  -1   5  14         12.69         12.94         0.74 o
   0   5  14         12.37         13.28         0.76 o
   1   5  14         20.67         21.80         0.99 o
   2   5  14         24.80         34.23         1.27 o
   3   5  14          0.13         -0.25         0.92 o
  -5   6  14          6.33          4.05         0.85 o
  -4   6  14          0.53          0.02         0.96 o
  -3   6  14          0.52         -0.59         0.75 o
  -2   6  14          7.42          6.09         0.66 o
  -1   6  14         71.74         78.91         1.79 o
   0   6  14        119.53        121.81         2.23 o
   1   6  14        119.82        115.55         2.01 o
   2   6  14        128.90        142.25         2.52 o
  -4   7  14          6.43          5.28         1.19 o
  -3   7  14        133.20        148.22         3.41 o
  -2   7  14         56.12         63.26         1.76 o
  -1   7  14          0.55          0.28         0.50 o
   0   7  14         18.23         21.74         1.06 o
   1   7  14          0.71         -0.31         0.62 o
  -2   8  14         12.97         10.39         0.95 o
  -1   8  14          1.59          2.44         0.71 o
   0   8  14         49.22         52.48         2.37 o
  -5   0  15          7.37          2.32         1.72 o
  -3   0  15         90.09         81.58         3.26 o
  -1   0  15        203.79        211.18         4.57 o
   1   0  15        297.31        291.33         5.82 o
   3   0  15        269.77        303.48         7.38 o
  -6   1  15        322.07        328.82         5.76 o
  -5   1  15         37.54         41.83         2.36 o
  -4   1  15          0.05         -0.84         0.84 o
  -3   1  15          0.23         -0.30         0.76 o
  -2   1  15         27.55         27.81         1.14 o
  -1   1  15          0.96          1.24         0.47 o
   0   1  15         33.68         34.91         1.11 o
   1   1  15          9.78          7.98         0.73 o
   2   1  15         33.06         36.08         1.26 o
   3   1  15          1.14          0.70         0.96 o
  -5   2  15          3.20          4.77         1.03 o
  -4   2  15         80.52         71.80         4.15 o
  -3   2  15          0.01         -0.08         0.61 o
  -2   2  15          5.97          9.25         0.85 o
  -1   2  15         38.48         45.19         1.09 o
   0   2  15        392.67        390.20         4.51 o
   1   2  15         40.15         44.19         1.16 o
   2   2  15         96.77         93.48         1.82 o
  -5   3  15         15.11         17.26         1.80 o
  -4   3  15         33.39         30.97         1.56 o
  -3   3  15          1.25          2.45         0.59 o
  -2   3  15         27.13         23.63         1.15 o
  -1   3  15          1.08          1.42         0.47 o
   0   3  15         35.62         41.14         1.10 o
   1   3  15         11.85         15.14         0.85 o
   2   3  15          0.85          0.71         0.48 o
  -5   4  15          2.08          2.61         0.88 o
  -4   4  15         32.35         31.64         1.97 o
  -3   4  15          0.65          1.18         0.68 o
  -2   4  15        103.46        118.20         2.32 o
  -1   4  15          4.69          4.69         0.62 o
   0   4  15        261.64        295.85         3.49 o
   1   4  15          6.59          4.28         0.60 o
   2   4  15         23.58         21.13         1.02 o
  -4   5  15         22.65         25.04         1.25 o
  -3   5  15         29.71         30.33         1.43 o
  -2   5  15          6.95          8.21         0.81 o
  -1   5  15          6.11          6.41         0.68 o
   0   5  15          3.63          4.50         0.62 o
   1   5  15          1.11          0.43         0.55 o
  -3   6  15         22.83         22.65         1.28 o
  -2   6  15         11.63         12.02         1.26 o
  -1   6  15         68.74         69.43         1.82 o
   0   6  15        118.53        126.22         2.32 o
  -4   0  16         27.88         23.19         2.23 o
  -2   0  16          1.31          2.39         0.85 o
   0   0  16        131.91        125.98         3.26 o
  -4   1  16         13.26         11.02         1.76 o
  -3   1  16         10.15         11.99         1.10 o
  -2   1  16          7.24          9.87         0.82 o
  -1   1  16         11.53         11.41         0.78 o
   0   1  16          1.26          1.77         0.57 o
   1   1  16         51.88         59.65         1.42 o
  -4   2  16          6.36          4.07         0.99 o
  -3   2  16         14.23         14.91         0.97 o
  -2   2  16         45.72         40.92         1.55 o
  -1   2  16         49.88         53.24         1.34 o
   0   2  16         84.65        100.51         1.72 o
   1   2  16        171.15        187.68         2.59 o
  -4   3  16         54.39         58.29         2.45 o
  -3   3  16          5.59          5.95         0.72 o
  -2   3  16          8.33          7.13         0.94 o
  -1   3  16         10.90         12.76         1.02 o
   0   3  16          2.80          1.10         0.52 o
  -3   4  16         55.40         54.05         1.79 o
  -2   4  16          2.35          2.10         0.72 o
  -1   4  16        252.88        258.20         4.04 o
   0   4  16         13.79         11.94         0.82 o
                                                
